# Supplementary material for: Human neural stem cell-derived extracellular vesicles protect against Parkinson’s disease pathologies
Source: J Nanobiotechnology. 2022 Apr 25;20:198. doi: 10.1186/s12951-022-01356-2 (PMC9040239; doi:10.1186/s12951-022-01356-2)
Supplement: Supplementary file 2 — Additional file 2. List of microRNAs and long noncoding RNAs identified from small RNA sequencing of F3 cell- and HFF cell-derived EVs. [file 12951_2022_1356_MOESM2_ESM.xlsx]

## Sheet: Table S1
MiRNAs	Filter: 1434		Fold change	Normalized data (log2)		* MeV input Normalized data (log2)-median		Raw data
	ID	Gene symbol	F3/ HFF	HFF	F3	HFF	F3	HFF	F3
	1	hsa-mir-17	437.313	1.6161	10.3886	-4.38626	4.38626	1.92	1432.19
	2	hsa-miR-17-5p	435.882	1.6161	10.3839	-4.3839	4.3839	1.92	1427.5
	3	hsa-miR-183-5p	277.984	0.017549	8.13641	-4.05943	4.05943	0	299.76
	4	hsa-mir-183	277.984	0.017549	8.13641	-4.05943	4.05943	0	299.76
	5	hsa-miR-4656	245.286	0.0175366	7.95586	-3.96916	3.96916	0	264.37
	6	hsa-mir-4656	245.286	0.0175366	7.95586	-3.96916	3.96916	0	264.37
	7	hsa-miR-182-5p	216.92	2.35575	10.1168	-3.88051	3.88051	3.84	1186.03
	8	hsa-mir-20a	170.32	2.35579	9.76789	-3.70605	3.70605	3.84	931.03
	9	hsa-miR-20a-5p	170.128	2.35579	9.76626	-3.70524	3.70524	3.84	929.98
	10	hsa-mir-9-1	45.7411	0.0170818	5.5325	-2.75771	2.75771	0	48.4
	11	hsa-mir-9-2	45.7411	0.0170818	5.5325	-2.75771	2.75771	0	48.4
	12	hsa-mir-9-3	45.7411	0.0170818	5.5325	-2.75771	2.75771	0	48.4
	13	hsa-miR-9-5p	44.2997	0.0170638	5.48629	-2.73461	2.73461	0	46.84
	14	hsa-mir-452	40.4467	0.0170095	5.35496	-2.66898	2.66898	0	42.67
	15	hsa-miR-106a-5p	39.9663	0.017002	5.33771	-2.66036	2.66036	0	42.15
	16	hsa-mir-106a	39.9663	0.017002	5.33771	-2.66036	2.66036	0	42.15
	17	hsa-miR-452-5p	39.4858	0.0169943	5.32026	-2.65163	2.65163	0	41.63
	18	hsa-mir-324	34.6811	0.0169059	5.13298	-2.55804	2.55804	0	36.43
	19	hsa-miR-1180-3p	30.4735	2.84265	7.77213	-2.46474	2.46474	5.76	232.63
	20	hsa-mir-1180	30.4735	2.84265	7.77213	-2.46474	2.46474	5.76	232.63
	21	hsa-mir-182	28.987	5.32375	10.1811	-2.42867	2.42867	36.51	1240.15
	22	hsa-miR-340-5p	28.9062	0.0167615	4.87007	-2.42665	2.42665	0	30.18
	23	hsa-mir-340	28.9062	0.0167615	4.87007	-2.42665	2.42665	0	30.18
	24	hsa-miR-1270	26.9843	0.0167	4.77075	-2.37702	2.37702	0	28.1
	25	hsa-mir-1270	26.9843	0.0167	4.77075	-2.37702	2.37702	0	28.1
	26	hsa-mir-10399	25.0624	0.0166292	4.66408	-2.32373	2.32373	0	26.02
	27	hsa-miR-10399-3p	24.5819	0.0166098	4.63613	-2.30976	2.30976	0	25.5
	28	hsa-mir-335	23.6209	0.0165688	4.57856	-2.281	2.281	0	24.46
	29	hsa-mir-6724-1	23.6209	0.0165688	4.57856	-2.281	2.281	0	24.46
	30	hsa-mir-6724-2	23.6209	0.0165688	4.57856	-2.281	2.281	0	24.46
	31	hsa-mir-6724-3	23.6209	0.0165688	4.57856	-2.281	2.281	0	24.46
	32	hsa-mir-6724-4	23.6209	0.0165688	4.57856	-2.281	2.281	0	24.46
	33	hsa-miR-3129-5p	21.2184	0.0164502	4.4237	-2.20362	2.20362	0	21.86
	34	hsa-miR-576-3p	21.2184	0.0164502	4.4237	-2.20362	2.20362	0	21.86
	35	hsa-mir-129-2	21.2184	0.0164502	4.4237	-2.20362	2.20362	0	21.86
	36	hsa-mir-3129	21.2184	0.0164502	4.4237	-2.20362	2.20362	0	21.86
	37	hsa-mir-576	21.2184	0.0164502	4.4237	-2.20362	2.20362	0	21.86
	38	hsa-miR-665	20.7653	3.2075	7.5836	-2.18805	2.18805	7.69	204
	39	hsa-mir-665	20.7653	3.2075	7.5836	-2.18805	2.18805	7.69	204
	40	hsa-miR-129-5p	20.7379	0.0164233	4.39062	-2.1871	2.1871	0	21.34
	41	hsa-mir-129-1	20.7379	0.0164233	4.39062	-2.1871	2.1871	0	21.34
	42	hsa-miR-335-5p	20.2574	0.0163951	4.35677	-2.17019	2.17019	0	20.82
	43	hsa-miR-324-5p	19.2964	0.0163347	4.28659	-2.13513	2.13513	0	19.78
	44	hsa-miR-584-5p	19.0532	1.61724	5.8692	-2.12598	2.12598	1.92	61.41
	45	hsa-mir-584	19.0532	1.61724	5.8692	-2.12598	2.12598	1.92	61.41
	46	hsa-miR-155-5p	18.0969	8.24328	12.421	-2.08884	2.08884	282.47	5861.97
	47	hsa-mir-155	18.0969	8.24328	12.421	-2.08884	2.08884	282.47	5861.97
	48	hsa-let-7g	17.9888	6.57772	10.7467	-2.08451	2.08451	88.39	1836.03
	49	hsa-let-7g-5p	17.9888	6.57772	10.7467	-2.08451	2.08451	88.39	1836.03
	50	hsa-miR-4658	17.8456	0.0162315	4.17373	-2.07875	2.07875	0	18.21
	51	hsa-mir-4658	17.8456	0.0162315	4.17373	-2.07875	2.07875	0	18.21
	52	hsa-miR-1290	17.7844	1.61727	5.76982	-2.07627	2.07627	1.92	57.25
	53	hsa-mir-1290	17.7844	1.61727	5.76982	-2.07627	2.07627	1.92	57.25
	54	hsa-mir-10401	16.8846	0.0161536	4.09379	-2.03882	2.03882	0	17.17
	55	hsa-mir-7-1	16.7722	4.43065	8.49865	-2.034	2.034	19.22	385.63
	56	hsa-miR-7-5p	16.7496	4.43065	8.4967	-2.03303	2.03303	19.22	385.11
	57	hsa-mir-7-3	16.5688	4.43065	8.48104	-2.0252	2.0252	19.22	380.94
	58	hsa-mir-7-2	16.5462	4.43065	8.47908	-2.02421	2.02421	19.22	380.42
	59	hsa-miR-10401-5p	16.404	0.0161114	4.05209	-2.01799	2.01799	0	16.65
	60	hsa-miR-324-3p	16.404	0.0161114	4.05209	-2.01799	2.01799	0	16.65
	61	hsa-miR-1246	16.225	10.2759	14.2961	-2.01007	2.01007	1158.69	21506.7
	62	hsa-mir-1246	16.225	10.2759	14.2961	-2.01007	2.01007	1158.69	21506.7
	63	hsa-miR-3125	15.443	0.0160193	3.9649	-1.97444	1.97444	0	15.61
	64	hsa-mir-3125	15.443	0.0160193	3.9649	-1.97444	1.97444	0	15.61
	65	hsa-mir-431	15.443	0.0160193	3.9649	-1.97444	1.97444	0	15.61
	66	hsa-miR-3187-3p	14.9624	0.0159689	3.91924	-1.95164	1.95164	0	15.09
	67	hsa-mir-3187	14.9624	0.0159689	3.91924	-1.95164	1.95164	0	15.09
	68	hsa-miR-1-3p	14.4819	0.0159154	3.87209	-1.92809	1.92809	0	14.57
	69	hsa-mir-1-1	14.4819	0.0159154	3.87209	-1.92809	1.92809	0	14.57
	70	hsa-mir-1-2	14.4819	0.0159154	3.87209	-1.92809	1.92809	0	14.57
	71	hsa-mir-1293	14.0013	0.0158583	3.82335	-1.90375	1.90375	0	14.05
	72	hsa-miR-1293	13.0402	0.0157319	3.72062	-1.85245	1.85245	0	13.01
	73	hsa-miR-889-3p	13.0402	0.0157319	3.72062	-1.85245	1.85245	0	13.01
	74	hsa-mir-33b	13.0402	0.0157319	3.72062	-1.85245	1.85245	0	13.01
	75	hsa-mir-889	13.0402	0.0157319	3.72062	-1.85245	1.85245	0	13.01
	76	hsa-miR-6851-5p	12.5596	0.0156618	3.66638	-1.82536	1.82536	0	12.49
	77	hsa-mir-30c-1	12.5596	0.0156618	3.66638	-1.82536	1.82536	0	12.49
	78	hsa-mir-6851	12.5596	0.0156618	3.66638	-1.82536	1.82536	0	12.49
	79	hsa-miR-378c	12.4193	3.4971	7.13161	-1.81725	1.81725	9.61	148.84
	80	hsa-mir-378c	12.4193	3.4971	7.13161	-1.81725	1.81725	9.61	148.84
	81	hsa-miR-4449	12.079	0.0155863	3.61002	-1.79722	1.79722	0	11.97
	82	hsa-mir-937	12.079	0.0155863	3.61002	-1.79722	1.79722	0	11.97
	83	hsa-miR-106b-3p	11.939	5.46458	9.04218	-1.7888	1.7888	40.35	562.57
	84	hsa-miR-6511a-5p	11.5984	0.0155048	3.55136	-1.76793	1.76793	0	11.45
	85	hsa-miR-6511b-5p	11.5984	0.0155048	3.55136	-1.76793	1.76793	0	11.45
	86	hsa-miR-6763-5p	11.5984	0.0155048	3.55136	-1.76793	1.76793	0	11.45
	87	hsa-mir-6511a-1	11.5984	0.0155048	3.55136	-1.76793	1.76793	0	11.45
	88	hsa-mir-6511a-2	11.5984	0.0155048	3.55136	-1.76793	1.76793	0	11.45
	89	hsa-mir-6511a-3	11.5984	0.0155048	3.55136	-1.76793	1.76793	0	11.45
	90	hsa-mir-6511a-4	11.5984	0.0155048	3.55136	-1.76793	1.76793	0	11.45
	91	hsa-mir-6511b-1	11.5984	0.0155048	3.55136	-1.76793	1.76793	0	11.45
	92	hsa-mir-6511b-2	11.5984	0.0155048	3.55136	-1.76793	1.76793	0	11.45
	93	hsa-mir-6763	11.5984	0.0155048	3.55136	-1.76793	1.76793	0	11.45
	94	hsa-mir-106b	11.3142	5.59316	9.09323	-1.75003	1.75003	44.2	582.87
	95	hsa-miR-3679-5p	11.1178	0.0154165	3.49022	-1.7374	1.7374	0	10.93
	96	hsa-miR-769-5p	11.1178	0.0154165	3.49022	-1.7374	1.7374	0	10.93
	97	hsa-mir-33a	11.1178	0.0154165	3.49022	-1.7374	1.7374	0	10.93
	98	hsa-mir-3679	11.1178	0.0154165	3.49022	-1.7374	1.7374	0	10.93
	99	hsa-miR-378a-3p	10.8608	8.46913	11.9102	-1.72053	1.72053	330.5	4113.89
	100	hsa-mir-378a	10.8608	8.46913	11.9102	-1.72053	1.72053	330.5	4113.89
	101	hsa-mir-1843	10.8008	1.61751	5.05057	-1.71653	1.71653	1.92	34.35
	102	hsa-miR-98-5p	10.7394	5.59316	9.018	-1.71242	1.71242	44.2	553.2
	103	hsa-mir-98	10.7394	5.59316	9.018	-1.71242	1.71242	44.2	553.2
	104	hsa-mir-18a	10.6372	0.0153207	3.42636	-1.70552	1.70552	0	10.41
	105	hsa-mir-3651	10.6372	0.0153207	3.42636	-1.70552	1.70552	0	10.41
	106	hsa-mir-93	10.4938	6.93343	10.3249	-1.69573	1.69573	113.37	1370.26
	107	hsa-miR-93-5p	10.4858	6.93343	10.3238	-1.69519	1.69519	113.37	1369.22
	108	hsa-miR-18a-5p	10.1565	0.0152162	3.35955	-1.67217	1.67217	0	9.89
	109	hsa-miR-1908-5p	10.1565	0.0152162	3.35955	-1.67217	1.67217	0	9.89
	110	hsa-mir-1292	10.1565	0.0152162	3.35955	-1.67217	1.67217	0	9.89
	111	hsa-mir-1304	10.1565	0.0152162	3.35955	-1.67217	1.67217	0	9.89
	112	hsa-mir-1908	10.1565	0.0152162	3.35955	-1.67217	1.67217	0	9.89
	113	hsa-miR-30a-3p	10.1434	5.16777	8.51023	-1.67123	1.67123	32.67	388.75
	114	hsa-miR-1843	9.84638	1.61754	4.91713	-1.6498	1.6498	1.92	31.22
	115	hsa-miR-1292-5p	9.67587	0.0151019	3.28949	-1.6372	1.6372	0	9.37
	116	hsa-miR-1304-3p	9.67587	0.0151019	3.28949	-1.6372	1.6372	0	9.37
	117	hsa-miR-431-3p	9.67587	0.0151019	3.28949	-1.6372	1.6372	0	9.37
	118	hsa-mir-6131	9.67587	0.0151019	3.28949	-1.6372	1.6372	0	9.37
	119	hsa-miR-6131	9.19519	0.0149763	3.21586	-1.60044	1.60044	0	8.85
	120	hsa-miR-6515-5p	9.19519	0.0149763	3.21586	-1.60044	1.60044	0	8.85
	121	hsa-miR-937-5p	9.19519	0.0149763	3.21586	-1.60044	1.60044	0	8.85
	122	hsa-mir-454	9.19519	0.0149763	3.21586	-1.60044	1.60044	0	8.85
	123	hsa-miR-1262	8.71448	0.0148375	3.13825	-1.56171	1.56171	0	8.33
	124	hsa-miR-20b-5p	8.71448	0.0148375	3.13825	-1.56171	1.56171	0	8.33
	125	hsa-miR-3691-5p	8.71448	0.0148375	3.13825	-1.56171	1.56171	0	8.33
	126	hsa-miR-664a-5p	8.71448	0.0148375	3.13825	-1.56171	1.56171	0	8.33
	127	hsa-mir-1262	8.71448	0.0148375	3.13825	-1.56171	1.56171	0	8.33
	128	hsa-mir-19b-1	8.71448	0.0148375	3.13825	-1.56171	1.56171	0	8.33
	129	hsa-mir-20b	8.71448	0.0148375	3.13825	-1.56171	1.56171	0	8.33
	130	hsa-mir-3691	8.71448	0.0148375	3.13825	-1.56171	1.56171	0	8.33
	131	hsa-mir-664a	8.71448	0.0148375	3.13825	-1.56171	1.56171	0	8.33
	132	hsa-miR-486-3p	8.578	1.61757	4.71821	-1.55032	1.55032	1.92	27.06
	133	hsa-mir-378d-1	8.41946	1.61757	4.6913	-1.53686	1.53686	1.92	26.54
	134	hsa-miR-376a-3p	8.23375	0.0146835	3.05623	-1.52077	1.52077	0	7.81
	135	hsa-mir-1244-2	8.23375	0.0146835	3.05623	-1.52077	1.52077	0	7.81
	136	hsa-mir-1244-3	8.23375	0.0146835	3.05623	-1.52077	1.52077	0	7.81
	137	hsa-mir-1244-4	8.23375	0.0146835	3.05623	-1.52077	1.52077	0	7.81
	138	hsa-mir-376a-1	8.23375	0.0146835	3.05623	-1.52077	1.52077	0	7.81
	139	hsa-mir-376a-2	8.23375	0.0146835	3.05623	-1.52077	1.52077	0	7.81
	140	hsa-mir-6807	8.23375	0.0146835	3.05623	-1.52077	1.52077	0	7.81
	141	hsa-miR-19b-3p	7.75298	0.0145115	2.96926	-1.47738	1.47738	0	7.29
	142	hsa-miR-3115	7.75298	0.0145115	2.96926	-1.47738	1.47738	0	7.29
	143	hsa-miR-454-3p	7.75298	0.0145115	2.96926	-1.47738	1.47738	0	7.29
	144	hsa-miR-766-5p	7.75298	0.0145115	2.96926	-1.47738	1.47738	0	7.29
	145	hsa-mir-19b-2	7.75298	0.0145115	2.96926	-1.47738	1.47738	0	7.29
	146	hsa-mir-3115	7.75298	0.0145115	2.96926	-1.47738	1.47738	0	7.29
	147	hsa-mir-3605	7.75298	0.0145115	2.96926	-1.47738	1.47738	0	7.29
	148	hsa-mir-766	7.75298	0.0145115	2.96926	-1.47738	1.47738	0	7.29
	149	hsa-mir-3934	7.60417	2.84294	5.76973	-1.4634	1.4634	5.76	57.25
	150	hsa-miR-3934-5p	7.53638	2.84294	5.75681	-1.45694	1.45694	5.76	56.73
	151	hsa-miR-10a-3p	7.27541	3.20764	6.07067	-1.43151	1.43151	7.69	70.78
	152	hsa-miR-10394-5p	7.27218	0.0143183	2.87671	-1.43119	1.43119	0	6.77
	153	hsa-mir-3670-1	7.27218	0.0143183	2.87671	-1.43119	1.43119	0	6.77
	154	hsa-mir-3670-2	7.27218	0.0143183	2.87671	-1.43119	1.43119	0	6.77
	155	hsa-mir-3670-3	7.27218	0.0143183	2.87671	-1.43119	1.43119	0	6.77
	156	hsa-mir-3670-4	7.27218	0.0143183	2.87671	-1.43119	1.43119	0	6.77
	157	hsa-mir-4687	7.27218	0.0143183	2.87671	-1.43119	1.43119	0	6.77
	158	hsa-miR-99b-3p	7.18874	3.73812	6.58386	-1.42287	1.42287	11.53	101.48
	159	hsa-miR-378d	6.99265	1.61758	4.42342	-1.40292	1.40292	1.92	21.86
	160	hsa-mir-378d-2	6.99265	1.61758	4.42342	-1.40292	1.40292	1.92	21.86
	161	hsa-miR-130a-3p	6.88751	5.59317	8.37715	-1.39199	1.39199	44.2	354.4
	162	hsa-mir-130a	6.88751	5.59317	8.37715	-1.39199	1.39199	44.2	354.4
	163	hsa-miR-27a-3p	6.85715	2.84294	5.62055	-1.3888	1.3888	5.76	51.52
	164	hsa-miR-1915-3p	6.78208	0.0140951	2.77582	-1.38086	1.38086	0	6.24
	165	hsa-miR-29a-3p	6.78208	0.0140951	2.77582	-1.38086	1.38086	0	6.24
	166	hsa-miR-30c-1-3p	6.78208	0.0140951	2.77582	-1.38086	1.38086	0	6.24
	167	hsa-miR-30c-5p	6.78208	0.0140951	2.77582	-1.38086	1.38086	0	6.24
	168	hsa-miR-3605-5p	6.78208	0.0140951	2.77582	-1.38086	1.38086	0	6.24
	169	hsa-miR-431-5p	6.78208	0.0140951	2.77582	-1.38086	1.38086	0	6.24
	170	hsa-miR-4689	6.78208	0.0140951	2.77582	-1.38086	1.38086	0	6.24
	171	hsa-miR-4788	6.78208	0.0140951	2.77582	-1.38086	1.38086	0	6.24
	172	hsa-miR-6891-5p	6.78208	0.0140951	2.77582	-1.38086	1.38086	0	6.24
	173	hsa-mir-1915	6.78208	0.0140951	2.77582	-1.38086	1.38086	0	6.24
	174	hsa-mir-29a	6.78208	0.0140951	2.77582	-1.38086	1.38086	0	6.24
	175	hsa-mir-4689	6.78208	0.0140951	2.77582	-1.38086	1.38086	0	6.24
	176	hsa-mir-4788	6.78208	0.0140951	2.77582	-1.38086	1.38086	0	6.24
	177	hsa-mir-6891	6.78208	0.0140951	2.77582	-1.38086	1.38086	0	6.24
	178	hsa-mir-296	6.67579	4.6821	7.42104	-1.36947	1.36947	23.06	182.15
	179	hsa-miR-296-3p	6.65685	4.6821	7.41694	-1.36742	1.36742	23.06	181.63
	180	hsa-miR-16-2-3p	6.30118	0.0138448	2.66947	-1.32781	1.32781	0	5.72
	181	hsa-miR-190b-5p	6.30118	0.0138448	2.66947	-1.32781	1.32781	0	5.72
	182	hsa-miR-361-3p	6.30118	0.0138448	2.66947	-1.32781	1.32781	0	5.72
	183	hsa-miR-3651	6.30118	0.0138448	2.66947	-1.32781	1.32781	0	5.72
	184	hsa-miR-4687-3p	6.30118	0.0138448	2.66947	-1.32781	1.32781	0	5.72
	185	hsa-miR-6805-5p	6.30118	0.0138448	2.66947	-1.32781	1.32781	0	5.72
	186	hsa-mir-1226	6.30118	0.0138448	2.66947	-1.32781	1.32781	0	5.72
	187	hsa-mir-190b	6.30118	0.0138448	2.66947	-1.32781	1.32781	0	5.72
	188	hsa-mir-197	6.30118	0.0138448	2.66947	-1.32781	1.32781	0	5.72
	189	hsa-mir-487a	6.30118	0.0138448	2.66947	-1.32781	1.32781	0	5.72
	190	hsa-mir-6805	6.30118	0.0138448	2.66947	-1.32781	1.32781	0	5.72
	191	hsa-let-7i	6.29691	11.0038	13.6584	-1.32732	1.32732	1919.62	13823.3
	192	hsa-let-7i-5p	6.29691	11.0038	13.6584	-1.32732	1.32732	1919.62	13823.3
	193	hsa-miR-34a-5p	6.09567	4.43068	7.03846	-1.30389	1.30389	19.22	139.47
	194	hsa-mir-34a	6.09567	4.43068	7.03846	-1.30389	1.30389	19.22	139.47
	195	hsa-miR-493-3p	6.0635	3.20763	5.80778	-1.30007	1.30007	7.69	58.81
	196	hsa-let-7f-2	6.01021	8.2036	10.791	-1.29371	1.29371	274.78	1893.28
	197	hsa-let-7f-5p	6.00193	8.2036	10.789	-1.29271	1.29271	274.78	1890.67
	198	hsa-miR-629-5p	5.99537	2.35664	4.94049	-1.29192	1.29192	3.84	31.75
	199	hsa-mir-629	5.99537	2.35664	4.94049	-1.29192	1.29192	3.84	31.75
	200	hsa-miR-28-5p	5.87995	1.61754	4.17335	-1.2779	1.2779	1.92	18.21
	201	hsa-mir-10396a	5.8202	0.0135564	2.55463	-1.27053	1.27053	0	5.2
	202	hsa-let-7f-1	5.78556	8.31947	10.8519	-1.26623	1.26623	297.84	1974.98
	203	hsa-miR-4497	5.70865	2.35663	4.86978	-1.25657	1.25657	3.84	30.18
	204	hsa-mir-4497	5.70865	2.35663	4.86978	-1.25657	1.25657	3.84	30.18
	205	hsa-miR-26b-5p	5.46419	7.78683	10.2368	-1.225	1.225	205.6	1289.07
	206	hsa-mir-26b	5.46419	7.78683	10.2368	-1.225	1.225	205.6	1289.07
	207	hsa-miR-1910-3p	5.33914	0.0132204	2.42983	-1.2083	1.2083	0	4.68
	208	hsa-miR-197-5p	5.33914	0.0132204	2.42983	-1.2083	1.2083	0	4.68
	209	hsa-miR-219a-1-3p	5.33914	0.0132204	2.42983	-1.2083	1.2083	0	4.68
	210	hsa-miR-449b-5p	5.33914	0.0132204	2.42983	-1.2083	1.2083	0	4.68
	211	hsa-miR-487a-5p	5.33914	0.0132204	2.42983	-1.2083	1.2083	0	4.68
	212	hsa-miR-548h-5p	5.33914	0.0132204	2.42983	-1.2083	1.2083	0	4.68
	213	hsa-miR-589-5p	5.33914	0.0132204	2.42983	-1.2083	1.2083	0	4.68
	214	hsa-miR-6516-5p	5.33914	0.0132204	2.42983	-1.2083	1.2083	0	4.68
	215	hsa-miR-6807-3p	5.33914	0.0132204	2.42983	-1.2083	1.2083	0	4.68
	216	hsa-mir-1181	5.33914	0.0132204	2.42983	-1.2083	1.2083	0	4.68
	217	hsa-mir-219a-1	5.33914	0.0132204	2.42983	-1.2083	1.2083	0	4.68
	218	hsa-mir-449b	5.33914	0.0132204	2.42983	-1.2083	1.2083	0	4.68
	219	hsa-mir-548h-1	5.33914	0.0132204	2.42983	-1.2083	1.2083	0	4.68
	220	hsa-mir-548h-2	5.33914	0.0132204	2.42983	-1.2083	1.2083	0	4.68
	221	hsa-mir-548h-3	5.33914	0.0132204	2.42983	-1.2083	1.2083	0	4.68
	222	hsa-mir-548h-4	5.33914	0.0132204	2.42983	-1.2083	1.2083	0	4.68
	223	hsa-mir-548h-5	5.33914	0.0132204	2.42983	-1.2083	1.2083	0	4.68
	224	hsa-mir-589	5.33914	0.0132204	2.42983	-1.2083	1.2083	0	4.68
	225	hsa-mir-6516	5.33914	0.0132204	2.42983	-1.2083	1.2083	0	4.68
	226	hsa-miR-30e-3p	4.95774	2.84287	5.15256	-1.15484	1.15484	5.76	36.95
	227	hsa-mir-4449	4.95774	2.84287	5.15256	-1.15484	1.15484	5.76	36.95
	228	hsa-miR-221-3p	4.87546	10.8693	13.1548	-1.14277	1.14277	1748.6	9749.48
	229	hsa-let-7a-3p	4.85798	0.0128239	2.29318	-1.14018	1.14018	0	4.16
	230	hsa-miR-1296-5p	4.85798	0.0128239	2.29318	-1.14018	1.14018	0	4.16
	231	hsa-miR-15a-3p	4.85798	0.0128239	2.29318	-1.14018	1.14018	0	4.16
	232	hsa-miR-17-3p	4.85798	0.0128239	2.29318	-1.14018	1.14018	0	4.16
	233	hsa-miR-203a-3p	4.85798	0.0128239	2.29318	-1.14018	1.14018	0	4.16
	234	hsa-miR-205-5p	4.85798	0.0128239	2.29318	-1.14018	1.14018	0	4.16
	235	hsa-miR-3127-5p	4.85798	0.0128239	2.29318	-1.14018	1.14018	0	4.16
	236	hsa-miR-378e	4.85798	0.0128239	2.29318	-1.14018	1.14018	0	4.16
	237	hsa-miR-8061	4.85798	0.0128239	2.29318	-1.14018	1.14018	0	4.16
	238	hsa-mir-1296	4.85798	0.0128239	2.29318	-1.14018	1.14018	0	4.16
	239	hsa-mir-203a	4.85798	0.0128239	2.29318	-1.14018	1.14018	0	4.16
	240	hsa-mir-205	4.85798	0.0128239	2.29318	-1.14018	1.14018	0	4.16
	241	hsa-mir-3127	4.85798	0.0128239	2.29318	-1.14018	1.14018	0	4.16
	242	hsa-mir-378e	4.85798	0.0128239	2.29318	-1.14018	1.14018	0	4.16
	243	hsa-mir-4426	4.85798	0.0128239	2.29318	-1.14018	1.14018	0	4.16
	244	hsa-mir-770	4.85798	0.0128239	2.29318	-1.14018	1.14018	0	4.16
	245	hsa-mir-8061	4.85798	0.0128239	2.29318	-1.14018	1.14018	0	4.16
	246	hsa-mir-221	4.81853	10.8866	13.1552	-1.1343	1.1343	1769.74	9752.08
	247	hsa-miR-378i	4.79897	3.20758	5.4703	-1.13136	1.13136	7.69	46.32
	248	hsa-mir-378i	4.79897	3.20758	5.4703	-1.13136	1.13136	7.69	46.32
	249	hsa-miR-1307-3p	4.79034	5.59315	7.85328	-1.13006	1.13006	44.2	246.16
	250	hsa-mir-769	4.77038	1.61744	3.87154	-1.12705	1.12705	1.92	14.57
	251	hsa-miR-1226-5p	4.37667	0.0123488	2.14218	-1.06492	1.06492	0	3.64
	252	hsa-miR-3677-5p	4.37667	0.0123488	2.14218	-1.06492	1.06492	0	3.64
	253	hsa-miR-422a	4.37667	0.0123488	2.14218	-1.06492	1.06492	0	3.64
	254	hsa-miR-501-5p	4.37667	0.0123488	2.14218	-1.06492	1.06492	0	3.64
	255	hsa-miR-6745	4.37667	0.0123488	2.14218	-1.06492	1.06492	0	3.64
	256	hsa-miR-6800-5p	4.37667	0.0123488	2.14218	-1.06492	1.06492	0	3.64
	257	hsa-miR-6850-5p	4.37667	0.0123488	2.14218	-1.06492	1.06492	0	3.64
	258	hsa-mir-3677	4.37667	0.0123488	2.14218	-1.06492	1.06492	0	3.64
	259	hsa-mir-422a	4.37667	0.0123488	2.14218	-1.06492	1.06492	0	3.64
	260	hsa-mir-4709	4.37667	0.0123488	2.14218	-1.06492	1.06492	0	3.64
	261	hsa-mir-6745	4.37667	0.0123488	2.14218	-1.06492	1.06492	0	3.64
	262	hsa-mir-6800	4.37667	0.0123488	2.14218	-1.06492	1.06492	0	3.64
	263	hsa-mir-6850	4.37667	0.0123488	2.14218	-1.06492	1.06492	0	3.64
	264	hsa-miR-574-3p	4.29486	1.61735	3.71996	-1.05131	1.05131	1.92	13.01
	265	hsa-mir-574	4.29486	1.61735	3.71996	-1.05131	1.05131	1.92	13.01
	266	hsa-mir-3648-1	4.13635	1.61731	3.66567	-1.02418	1.02418	1.92	12.49
	267	hsa-mir-3648-2	4.13635	1.61731	3.66567	-1.02418	1.02418	1.92	12.49
	268	hsa-miR-106b-5p	4.09433	2.35647	4.3901	-1.01681	1.01681	3.84	21.34
	269	hsa-miR-92a-1-5p	4.06092	3.20752	5.22933	-1.0109	1.0109	7.69	39.03
	270	hsa-mir-1291	3.99637	7.80025	9.79894	-0.999345	0.999345	207.53	951.32
	271	hsa-miR-1291	3.96364	7.80025	9.78707	-0.993413	0.993413	207.53	943.52
	272	hsa-miR-132-3p	3.90091	5.16773	7.13154	-0.981905	0.981905	32.67	148.84
	273	hsa-mir-132	3.90091	5.16773	7.13154	-0.981905	0.981905	32.67	148.84
	274	hsa-miR-100-3p	3.89519	0.011769	1.97346	-0.980847	0.980847	0	3.12
	275	hsa-miR-10396a-5p	3.89519	0.011769	1.97346	-0.980847	0.980847	0	3.12
	276	hsa-miR-10396b-5p	3.89519	0.011769	1.97346	-0.980847	0.980847	0	3.12
	277	hsa-miR-10401-3p	3.89519	0.011769	1.97346	-0.980847	0.980847	0	3.12
	278	hsa-miR-1299	3.89519	0.011769	1.97346	-0.980847	0.980847	0	3.12
	279	hsa-miR-181b-3p	3.89519	0.011769	1.97346	-0.980847	0.980847	0	3.12
	280	hsa-miR-19a-3p	3.89519	0.011769	1.97346	-0.980847	0.980847	0	3.12
	281	hsa-miR-27a-5p	3.89519	0.011769	1.97346	-0.980847	0.980847	0	3.12
	282	hsa-miR-3174	3.89519	0.011769	1.97346	-0.980847	0.980847	0	3.12
	283	hsa-miR-3200-5p	3.89519	0.011769	1.97346	-0.980847	0.980847	0	3.12
	284	hsa-miR-4448	3.89519	0.011769	1.97346	-0.980847	0.980847	0	3.12
	285	hsa-miR-499a-5p	3.89519	0.011769	1.97346	-0.980847	0.980847	0	3.12
	286	hsa-miR-548j-5p	3.89519	0.011769	1.97346	-0.980847	0.980847	0	3.12
	287	hsa-miR-6514-5p	3.89519	0.011769	1.97346	-0.980847	0.980847	0	3.12
	288	hsa-miR-664b-5p	3.89519	0.011769	1.97346	-0.980847	0.980847	0	3.12
	289	hsa-miR-6807-5p	3.89519	0.011769	1.97346	-0.980847	0.980847	0	3.12
	290	hsa-miR-874-3p	3.89519	0.011769	1.97346	-0.980847	0.980847	0	3.12
	291	hsa-miR-887-5p	3.89519	0.011769	1.97346	-0.980847	0.980847	0	3.12
	292	hsa-miR-937-3p	3.89519	0.011769	1.97346	-0.980847	0.980847	0	3.12
	293	hsa-mir-10396b	3.89519	0.011769	1.97346	-0.980847	0.980847	0	3.12
	294	hsa-mir-1299	3.89519	0.011769	1.97346	-0.980847	0.980847	0	3.12
	295	hsa-mir-19a	3.89519	0.011769	1.97346	-0.980847	0.980847	0	3.12
	296	hsa-mir-212	3.89519	0.011769	1.97346	-0.980847	0.980847	0	3.12
	297	hsa-mir-3065	3.89519	0.011769	1.97346	-0.980847	0.980847	0	3.12
	298	hsa-mir-3174	3.89519	0.011769	1.97346	-0.980847	0.980847	0	3.12
	299	hsa-mir-3200	3.89519	0.011769	1.97346	-0.980847	0.980847	0	3.12
	300	hsa-mir-4448	3.89519	0.011769	1.97346	-0.980847	0.980847	0	3.12
	301	hsa-mir-499a	3.89519	0.011769	1.97346	-0.980847	0.980847	0	3.12
	302	hsa-mir-505	3.89519	0.011769	1.97346	-0.980847	0.980847	0	3.12
	303	hsa-mir-548j	3.89519	0.011769	1.97346	-0.980847	0.980847	0	3.12
	304	hsa-mir-6514	3.89519	0.011769	1.97346	-0.980847	0.980847	0	3.12
	305	hsa-mir-664b	3.89519	0.011769	1.97346	-0.980847	0.980847	0	3.12
	306	hsa-mir-874	3.89519	0.011769	1.97346	-0.980847	0.980847	0	3.12
	307	hsa-mir-1910	3.81934	1.61722	3.55055	-0.966662	0.966662	1.92	11.45
	308	hsa-miR-130b-3p	3.73282	7.75975	9.66002	-0.950132	0.950132	201.76	863.89
	309	hsa-mir-130b	3.73282	7.75975	9.66002	-0.950132	0.950132	201.76	863.89
	310	hsa-mir-1307	3.72425	6.01582	7.91277	-0.948475	0.948475	59.57	256.57
	311	hsa-mir-27a	3.44806	3.94444	5.73023	-0.892893	0.892893	13.45	55.68
	312	hsa-let-7b-3p	3.41346	0.0110453	1.78228	-0.885617	0.885617	0	2.6
	313	hsa-miR-27b-5p	3.41346	0.0110453	1.78228	-0.885617	0.885617	0	2.6
	314	hsa-miR-3065-5p	3.41346	0.0110453	1.78228	-0.885617	0.885617	0	2.6
	315	hsa-miR-30d-3p	3.41346	0.0110453	1.78228	-0.885617	0.885617	0	2.6
	316	hsa-miR-379-3p	3.41346	0.0110453	1.78228	-0.885617	0.885617	0	2.6
	317	hsa-miR-380-5p	3.41346	0.0110453	1.78228	-0.885617	0.885617	0	2.6
	318	hsa-miR-3914	3.41346	0.0110453	1.78228	-0.885617	0.885617	0	2.6
	319	hsa-miR-449a	3.41346	0.0110453	1.78228	-0.885617	0.885617	0	2.6
	320	hsa-miR-4721	3.41346	0.0110453	1.78228	-0.885617	0.885617	0	2.6
	321	hsa-miR-5010-5p	3.41346	0.0110453	1.78228	-0.885617	0.885617	0	2.6
	322	hsa-miR-503-3p	3.41346	0.0110453	1.78228	-0.885617	0.885617	0	2.6
	323	hsa-miR-505-3p	3.41346	0.0110453	1.78228	-0.885617	0.885617	0	2.6
	324	hsa-miR-520h	3.41346	0.0110453	1.78228	-0.885617	0.885617	0	2.6
	325	hsa-miR-6724-5p	3.41346	0.0110453	1.78228	-0.885617	0.885617	0	2.6
	326	hsa-miR-6867-3p	3.41346	0.0110453	1.78228	-0.885617	0.885617	0	2.6
	327	hsa-miR-6867-5p	3.41346	0.0110453	1.78228	-0.885617	0.885617	0	2.6
	328	hsa-miR-6884-5p	3.41346	0.0110453	1.78228	-0.885617	0.885617	0	2.6
	329	hsa-miR-93-3p	3.41346	0.0110453	1.78228	-0.885617	0.885617	0	2.6
	330	hsa-mir-3652	3.41346	0.0110453	1.78228	-0.885617	0.885617	0	2.6
	331	hsa-mir-3914-1	3.41346	0.0110453	1.78228	-0.885617	0.885617	0	2.6
	332	hsa-mir-3914-2	3.41346	0.0110453	1.78228	-0.885617	0.885617	0	2.6
	333	hsa-mir-449a	3.41346	0.0110453	1.78228	-0.885617	0.885617	0	2.6
	334	hsa-mir-4721	3.41346	0.0110453	1.78228	-0.885617	0.885617	0	2.6
	335	hsa-mir-5010	3.41346	0.0110453	1.78228	-0.885617	0.885617	0	2.6
	336	hsa-mir-520h	3.41346	0.0110453	1.78228	-0.885617	0.885617	0	2.6
	337	hsa-mir-5699	3.41346	0.0110453	1.78228	-0.885617	0.885617	0	2.6
	338	hsa-mir-6867	3.41346	0.0110453	1.78228	-0.885617	0.885617	0	2.6
	339	hsa-mir-6884	3.41346	0.0110453	1.78228	-0.885617	0.885617	0	2.6
	340	hsa-mir-532	3.39648	4.28548	6.04952	-0.882021	0.882021	17.29	69.74
	341	hsa-miR-10526-3p	3.39602	4.99225	6.75609	-0.881922	0.881922	28.82	114.49
	342	hsa-mir-10526	3.39602	4.99225	6.75609	-0.881922	0.881922	28.82	114.49
	343	hsa-miR-532-5p	3.37155	4.28548	6.03889	-0.876705	0.876705	17.29	69.22
	344	hsa-miR-3928-3p	3.33282	2.35629	4.09304	-0.868372	0.868372	3.84	17.17
	345	hsa-mir-3928	3.33282	2.35629	4.09304	-0.868372	0.868372	3.84	17.17
	346	hsa-mir-181b-1	3.29208	10.3952	12.1142	-0.8595	0.8595	1258.61	4738.91
	347	hsa-miR-181d-5p	3.28163	4.68201	6.39643	-0.857206	0.857206	23.06	88.99
	348	hsa-miR-181b-5p	3.25188	10.417	12.1183	-0.850638	0.850638	1277.82	4752.44
	349	hsa-mir-181b-2	3.25188	10.417	12.1183	-0.850638	0.850638	1277.82	4752.44
	350	hsa-mir-744	3.17528	5.76634	7.43323	-0.833443	0.833443	49.96	183.71
	351	hsa-miR-744-5p	3.16635	5.76634	7.42916	-0.83141	0.83141	49.96	183.19
	352	hsa-miR-21-5p	3.0488	10.0981	11.7063	-0.804122	0.804122	1024.18	3571.62
	353	hsa-mir-330	2.99059	2.84257	4.423	-0.790215	0.790215	5.76	21.86
	354	hsa-mir-30a	2.94724	7.68968	9.24904	-0.779683	0.779683	192.15	649.48
	355	hsa-mir-21	2.94172	10.1564	11.713	-0.778329	0.778329	1066.45	3588.27
	356	hsa-miR-10396a-3p	2.93138	0.0101158	1.5617	-0.77579	0.77579	0	2.08
	357	hsa-miR-1266-5p	2.93138	0.0101158	1.5617	-0.77579	0.77579	0	2.08
	358	hsa-miR-128-1-5p	2.93138	0.0101158	1.5617	-0.77579	0.77579	0	2.08
	359	hsa-miR-212-3p	2.93138	0.0101158	1.5617	-0.77579	0.77579	0	2.08
	360	hsa-miR-3148	2.93138	0.0101158	1.5617	-0.77579	0.77579	0	2.08
	361	hsa-miR-3192-5p	2.93138	0.0101158	1.5617	-0.77579	0.77579	0	2.08
	362	hsa-miR-3197	2.93138	0.0101158	1.5617	-0.77579	0.77579	0	2.08
	363	hsa-miR-3654	2.93138	0.0101158	1.5617	-0.77579	0.77579	0	2.08
	364	hsa-miR-3659	2.93138	0.0101158	1.5617	-0.77579	0.77579	0	2.08
	365	hsa-miR-3681-3p	2.93138	0.0101158	1.5617	-0.77579	0.77579	0	2.08
	366	hsa-miR-3936	2.93138	0.0101158	1.5617	-0.77579	0.77579	0	2.08
	367	hsa-miR-4421	2.93138	0.0101158	1.5617	-0.77579	0.77579	0	2.08
	368	hsa-miR-4436b-3p	2.93138	0.0101158	1.5617	-0.77579	0.77579	0	2.08
	369	hsa-miR-4463	2.93138	0.0101158	1.5617	-0.77579	0.77579	0	2.08
	370	hsa-miR-4485-5p	2.93138	0.0101158	1.5617	-0.77579	0.77579	0	2.08
	371	hsa-miR-4741	2.93138	0.0101158	1.5617	-0.77579	0.77579	0	2.08
	372	hsa-miR-4743-5p	2.93138	0.0101158	1.5617	-0.77579	0.77579	0	2.08
	373	hsa-miR-4746-5p	2.93138	0.0101158	1.5617	-0.77579	0.77579	0	2.08
	374	hsa-miR-5002-5p	2.93138	0.0101158	1.5617	-0.77579	0.77579	0	2.08
	375	hsa-miR-548ah-5p	2.93138	0.0101158	1.5617	-0.77579	0.77579	0	2.08
	376	hsa-miR-658	2.93138	0.0101158	1.5617	-0.77579	0.77579	0	2.08
	377	hsa-miR-6727-5p	2.93138	0.0101158	1.5617	-0.77579	0.77579	0	2.08
	378	hsa-miR-6743-3p	2.93138	0.0101158	1.5617	-0.77579	0.77579	0	2.08
	379	hsa-miR-675-5p	2.93138	0.0101158	1.5617	-0.77579	0.77579	0	2.08
	380	hsa-miR-6761-5p	2.93138	0.0101158	1.5617	-0.77579	0.77579	0	2.08
	381	hsa-miR-6845-5p	2.93138	0.0101158	1.5617	-0.77579	0.77579	0	2.08
	382	hsa-miR-7854-3p	2.93138	0.0101158	1.5617	-0.77579	0.77579	0	2.08
	383	hsa-miR-922	2.93138	0.0101158	1.5617	-0.77579	0.77579	0	2.08
	384	hsa-mir-1266	2.93138	0.0101158	1.5617	-0.77579	0.77579	0	2.08
	385	hsa-mir-1273c	2.93138	0.0101158	1.5617	-0.77579	0.77579	0	2.08
	386	hsa-mir-1972-1	2.93138	0.0101158	1.5617	-0.77579	0.77579	0	2.08
	387	hsa-mir-198	2.93138	0.0101158	1.5617	-0.77579	0.77579	0	2.08
	388	hsa-mir-3148	2.93138	0.0101158	1.5617	-0.77579	0.77579	0	2.08
	389	hsa-mir-3192	2.93138	0.0101158	1.5617	-0.77579	0.77579	0	2.08
	390	hsa-mir-3197	2.93138	0.0101158	1.5617	-0.77579	0.77579	0	2.08
	391	hsa-mir-3659	2.93138	0.0101158	1.5617	-0.77579	0.77579	0	2.08
	392	hsa-mir-3681	2.93138	0.0101158	1.5617	-0.77579	0.77579	0	2.08
	393	hsa-mir-3936	2.93138	0.0101158	1.5617	-0.77579	0.77579	0	2.08
	394	hsa-mir-4421	2.93138	0.0101158	1.5617	-0.77579	0.77579	0	2.08
	395	hsa-mir-4463	2.93138	0.0101158	1.5617	-0.77579	0.77579	0	2.08
	396	hsa-mir-4741	2.93138	0.0101158	1.5617	-0.77579	0.77579	0	2.08
	397	hsa-mir-4743	2.93138	0.0101158	1.5617	-0.77579	0.77579	0	2.08
	398	hsa-mir-4746	2.93138	0.0101158	1.5617	-0.77579	0.77579	0	2.08
	399	hsa-mir-5002	2.93138	0.0101158	1.5617	-0.77579	0.77579	0	2.08
	400	hsa-mir-548ah	2.93138	0.0101158	1.5617	-0.77579	0.77579	0	2.08
	401	hsa-mir-572	2.93138	0.0101158	1.5617	-0.77579	0.77579	0	2.08
	402	hsa-mir-6090	2.93138	0.0101158	1.5617	-0.77579	0.77579	0	2.08
	403	hsa-mir-658	2.93138	0.0101158	1.5617	-0.77579	0.77579	0	2.08
	404	hsa-mir-6727	2.93138	0.0101158	1.5617	-0.77579	0.77579	0	2.08
	405	hsa-mir-6743	2.93138	0.0101158	1.5617	-0.77579	0.77579	0	2.08
	406	hsa-mir-675	2.93138	0.0101158	1.5617	-0.77579	0.77579	0	2.08
	407	hsa-mir-6761	2.93138	0.0101158	1.5617	-0.77579	0.77579	0	2.08
	408	hsa-mir-6845	2.93138	0.0101158	1.5617	-0.77579	0.77579	0	2.08
	409	hsa-mir-7854	2.93138	0.0101158	1.5617	-0.77579	0.77579	0	2.08
	410	hsa-mir-922	2.93138	0.0101158	1.5617	-0.77579	0.77579	0	2.08
	411	hsa-let-7a-3	2.92576	10.8581	12.4069	-0.774406	0.774406	1735.15	5805.25
	412	hsa-miR-330-3p	2.9228	2.84255	4.3899	-0.773675	0.773675	5.76	21.34
	413	hsa-let-7a-2	2.85843	10.8275	12.3427	-0.75761	0.75761	1698.64	5552.32
	414	hsa-miR-1275	2.858	2.35611	3.87112	-0.757504	0.757504	3.84	14.57
	415	hsa-mir-1275	2.858	2.35611	3.87112	-0.757504	0.757504	3.84	14.57
	416	hsa-let-7a-1	2.84022	10.834	12.34	-0.753002	0.753002	1706.33	5541.92
	417	hsa-let-7a-5p	2.83862	10.834	12.3392	-0.752594	0.752594	1706.33	5538.79
	418	hsa-miR-421	2.76894	4.99221	6.46154	-0.734668	0.734668	28.82	93.15
	419	hsa-miR-7704	2.69395	4.68196	6.11168	-0.714861	0.714861	23.06	72.86
	420	hsa-mir-7704	2.69395	4.68196	6.11168	-0.714861	0.714861	23.06	72.86
	421	hsa-mir-181d	2.66198	4.9922	6.4047	-0.706251	0.706251	28.82	89.51
	422	hsa-miR-365b-5p	2.65888	5.08237	6.49319	-0.705409	0.705409	30.74	95.24
	423	hsa-mir-365b	2.65888	5.08237	6.49319	-0.705409	0.705409	30.74	95.24
	424	hsa-mir-887	2.5858	3.20723	4.57784	-0.685305	0.685305	7.69	24.46
	425	hsa-miR-138-5p	2.57309	2.35597	3.71947	-0.681751	0.681751	3.84	13.01
	426	hsa-mir-138-2	2.57309	2.35597	3.71947	-0.681751	0.681751	3.84	13.01
	427	hsa-miR-4429	2.55118	1.61651	2.96767	-0.675581	0.675581	1.92	7.29
	428	hsa-mir-4429	2.55118	1.61651	2.96767	-0.675581	0.675581	1.92	7.29
	429	hsa-miR-760	2.53485	4.896	6.23789	-0.670949	0.670949	26.9	79.62
	430	hsa-mir-760	2.53485	4.896	6.23789	-0.670949	0.670949	26.9	79.62
	431	hsa-mir-421	2.45186	5.16765	6.46152	-0.646939	0.646939	32.67	93.15
	432	hsa-miR-10393-3p	2.4488	0.00887652	1.30095	-0.646038	0.646038	0	1.56
	433	hsa-miR-10393-5p	2.4488	0.00887652	1.30095	-0.646038	0.646038	0	1.56
	434	hsa-miR-12121	2.4488	0.00887652	1.30095	-0.646038	0.646038	0	1.56
	435	hsa-miR-135a-3p	2.4488	0.00887652	1.30095	-0.646038	0.646038	0	1.56
	436	hsa-miR-154-5p	2.4488	0.00887652	1.30095	-0.646038	0.646038	0	1.56
	437	hsa-miR-185-3p	2.4488	0.00887652	1.30095	-0.646038	0.646038	0	1.56
	438	hsa-miR-191-3p	2.4488	0.00887652	1.30095	-0.646038	0.646038	0	1.56
	439	hsa-miR-200b-3p	2.4488	0.00887652	1.30095	-0.646038	0.646038	0	1.56
	440	hsa-miR-23b-5p	2.4488	0.00887652	1.30095	-0.646038	0.646038	0	1.56
	441	hsa-miR-3131	2.4488	0.00887652	1.30095	-0.646038	0.646038	0	1.56
	442	hsa-miR-3146	2.4488	0.00887652	1.30095	-0.646038	0.646038	0	1.56
	443	hsa-miR-3153	2.4488	0.00887652	1.30095	-0.646038	0.646038	0	1.56
	444	hsa-miR-3177-3p	2.4488	0.00887652	1.30095	-0.646038	0.646038	0	1.56
	445	hsa-miR-323a-5p	2.4488	0.00887652	1.30095	-0.646038	0.646038	0	1.56
	446	hsa-miR-326	2.4488	0.00887652	1.30095	-0.646038	0.646038	0	1.56
	447	hsa-miR-340-3p	2.4488	0.00887652	1.30095	-0.646038	0.646038	0	1.56
	448	hsa-miR-3609	2.4488	0.00887652	1.30095	-0.646038	0.646038	0	1.56
	449	hsa-miR-3617-5p	2.4488	0.00887652	1.30095	-0.646038	0.646038	0	1.56
	450	hsa-miR-3675-5p	2.4488	0.00887652	1.30095	-0.646038	0.646038	0	1.56
	451	hsa-miR-378f	2.4488	0.00887652	1.30095	-0.646038	0.646038	0	1.56
	452	hsa-miR-411-3p	2.4488	0.00887652	1.30095	-0.646038	0.646038	0	1.56
	453	hsa-miR-4451	2.4488	0.00887652	1.30095	-0.646038	0.646038	0	1.56
	454	hsa-miR-454-5p	2.4488	0.00887652	1.30095	-0.646038	0.646038	0	1.56
	455	hsa-miR-4638-5p	2.4488	0.00887652	1.30095	-0.646038	0.646038	0	1.56
	456	hsa-miR-4745-5p	2.4488	0.00887652	1.30095	-0.646038	0.646038	0	1.56
	457	hsa-miR-496	2.4488	0.00887652	1.30095	-0.646038	0.646038	0	1.56
	458	hsa-miR-500a-3p	2.4488	0.00887652	1.30095	-0.646038	0.646038	0	1.56
	459	hsa-miR-548b-5p	2.4488	0.00887652	1.30095	-0.646038	0.646038	0	1.56
	460	hsa-miR-5699-5p	2.4488	0.00887652	1.30095	-0.646038	0.646038	0	1.56
	461	hsa-miR-625-3p	2.4488	0.00887652	1.30095	-0.646038	0.646038	0	1.56
	462	hsa-miR-664a-3p	2.4488	0.00887652	1.30095	-0.646038	0.646038	0	1.56
	463	hsa-miR-6776-5p	2.4488	0.00887652	1.30095	-0.646038	0.646038	0	1.56
	464	hsa-miR-6777-5p	2.4488	0.00887652	1.30095	-0.646038	0.646038	0	1.56
	465	hsa-miR-6788-3p	2.4488	0.00887652	1.30095	-0.646038	0.646038	0	1.56
	466	hsa-miR-6821-3p	2.4488	0.00887652	1.30095	-0.646038	0.646038	0	1.56
	467	hsa-miR-6821-5p	2.4488	0.00887652	1.30095	-0.646038	0.646038	0	1.56
	468	hsa-miR-6877-5p	2.4488	0.00887652	1.30095	-0.646038	0.646038	0	1.56
	469	hsa-miR-6882-5p	2.4488	0.00887652	1.30095	-0.646038	0.646038	0	1.56
	470	hsa-miR-892c-3p	2.4488	0.00887652	1.30095	-0.646038	0.646038	0	1.56
	471	hsa-miR-9-3p	2.4488	0.00887652	1.30095	-0.646038	0.646038	0	1.56
	472	hsa-miR-9985	2.4488	0.00887652	1.30095	-0.646038	0.646038	0	1.56
	473	hsa-mir-10393	2.4488	0.00887652	1.30095	-0.646038	0.646038	0	1.56
	474	hsa-mir-12121	2.4488	0.00887652	1.30095	-0.646038	0.646038	0	1.56
	475	hsa-mir-135a-1	2.4488	0.00887652	1.30095	-0.646038	0.646038	0	1.56
	476	hsa-mir-1538	2.4488	0.00887652	1.30095	-0.646038	0.646038	0	1.56
	477	hsa-mir-154	2.4488	0.00887652	1.30095	-0.646038	0.646038	0	1.56
	478	hsa-mir-194-2	2.4488	0.00887652	1.30095	-0.646038	0.646038	0	1.56
	479	hsa-mir-223	2.4488	0.00887652	1.30095	-0.646038	0.646038	0	1.56
	480	hsa-mir-3123	2.4488	0.00887652	1.30095	-0.646038	0.646038	0	1.56
	481	hsa-mir-3131	2.4488	0.00887652	1.30095	-0.646038	0.646038	0	1.56
	482	hsa-mir-3146	2.4488	0.00887652	1.30095	-0.646038	0.646038	0	1.56
	483	hsa-mir-3153	2.4488	0.00887652	1.30095	-0.646038	0.646038	0	1.56
	484	hsa-mir-3177	2.4488	0.00887652	1.30095	-0.646038	0.646038	0	1.56
	485	hsa-mir-32	2.4488	0.00887652	1.30095	-0.646038	0.646038	0	1.56
	486	hsa-mir-326	2.4488	0.00887652	1.30095	-0.646038	0.646038	0	1.56
	487	hsa-mir-3609	2.4488	0.00887652	1.30095	-0.646038	0.646038	0	1.56
	488	hsa-mir-3617	2.4488	0.00887652	1.30095	-0.646038	0.646038	0	1.56
	489	hsa-mir-3663	2.4488	0.00887652	1.30095	-0.646038	0.646038	0	1.56
	490	hsa-mir-3675	2.4488	0.00887652	1.30095	-0.646038	0.646038	0	1.56
	491	hsa-mir-378f	2.4488	0.00887652	1.30095	-0.646038	0.646038	0	1.56
	492	hsa-mir-4451	2.4488	0.00887652	1.30095	-0.646038	0.646038	0	1.56
	493	hsa-mir-4638	2.4488	0.00887652	1.30095	-0.646038	0.646038	0	1.56
	494	hsa-mir-4745	2.4488	0.00887652	1.30095	-0.646038	0.646038	0	1.56
	495	hsa-mir-496	2.4488	0.00887652	1.30095	-0.646038	0.646038	0	1.56
	496	hsa-mir-500a	2.4488	0.00887652	1.30095	-0.646038	0.646038	0	1.56
	497	hsa-mir-548b	2.4488	0.00887652	1.30095	-0.646038	0.646038	0	1.56
	498	hsa-mir-625	2.4488	0.00887652	1.30095	-0.646038	0.646038	0	1.56
	499	hsa-mir-636	2.4488	0.00887652	1.30095	-0.646038	0.646038	0	1.56
	500	hsa-mir-6753	2.4488	0.00887652	1.30095	-0.646038	0.646038	0	1.56
	501	hsa-mir-6776	2.4488	0.00887652	1.30095	-0.646038	0.646038	0	1.56
	502	hsa-mir-6777	2.4488	0.00887652	1.30095	-0.646038	0.646038	0	1.56
	503	hsa-mir-6779	2.4488	0.00887652	1.30095	-0.646038	0.646038	0	1.56
	504	hsa-mir-6788	2.4488	0.00887652	1.30095	-0.646038	0.646038	0	1.56
	505	hsa-mir-6821	2.4488	0.00887652	1.30095	-0.646038	0.646038	0	1.56
	506	hsa-mir-6877	2.4488	0.00887652	1.30095	-0.646038	0.646038	0	1.56
	507	hsa-mir-6882	2.4488	0.00887652	1.30095	-0.646038	0.646038	0	1.56
	508	hsa-mir-892c	2.4488	0.00887652	1.30095	-0.646038	0.646038	0	1.56
	509	hsa-mir-9985	2.4488	0.00887652	1.30095	-0.646038	0.646038	0	1.56
	510	hsa-miR-1910-5p	2.39262	1.61635	2.87495	-0.629296	0.629296	1.92	6.77
	511	hsa-mir-24-2	2.32634	7.07202	8.29008	-0.609032	0.609032	124.9	333.59
	512	hsa-miR-24-3p	2.31188	7.07202	8.28109	-0.604534	0.604534	124.9	331.51
	513	hsa-mir-24-1	2.31188	7.07202	8.28109	-0.604534	0.604534	124.9	331.51
	514	hsa-miR-365a-5p	2.28816	2.35578	3.54996	-0.597093	0.597093	3.84	11.45
	515	hsa-mir-365a	2.28816	2.35578	3.54996	-0.597093	0.597093	3.84	11.45
	516	hsa-miR-887-3p	2.26989	3.20711	4.38973	-0.591311	0.591311	7.69	21.34
	517	hsa-mir-27b	2.22215	6.57768	7.72963	-0.575979	0.575979	88.39	225.86
	518	hsa-miR-140-3p	2.21266	5.32366	6.46945	-0.572892	0.572892	36.51	93.67
	519	hsa-mir-140	2.21266	5.32366	6.46945	-0.572892	0.572892	36.51	93.67
	520	hsa-let-7b	2.21102	13.5305	14.6752	-0.572356	0.572356	11066.1	27970.3
	521	hsa-let-7b-5p	2.21081	13.5305	14.675	-0.572289	0.572289	11066.1	27967.7
	522	hsa-miR-27b-3p	2.19669	6.57767	7.71301	-0.567667	0.567667	88.39	223.26
	523	hsa-mir-504	2.19317	2.3557	3.48872	-0.566509	0.566509	3.84	10.93
	524	hsa-miR-503-5p	2.17836	4.79289	5.91613	-0.56162	0.56162	24.98	63.49
	525	hsa-mir-503	2.17836	4.79289	5.91613	-0.56162	0.56162	24.98	63.49
	526	hsa-mir-128-1	2.14327	4.79288	5.89269	-0.549906	0.549906	24.98	62.45
	527	hsa-mir-345	2.10625	4.68187	5.75655	-0.537338	0.537338	23.06	56.73
	528	hsa-miR-504-5p	2.09818	2.35562	3.42476	-0.53457	0.53457	3.84	10.41
	529	hsa-miR-345-3p	2.0891	3.94419	5.00707	-0.531441	0.531441	13.45	33.31
	530	hsa-miR-345-5p	2.07255	3.49662	4.54802	-0.525704	0.525704	9.61	23.94
	531	hsa-miR-301a-3p	2.07242	1.61595	2.66727	-0.525657	0.525657	1.92	5.72
	532	hsa-miR-485-5p	2.07242	1.61595	2.66727	-0.525657	0.525657	1.92	5.72
	533	hsa-miR-6790-5p	2.07242	1.61595	2.66727	-0.525657	0.525657	1.92	5.72
	534	hsa-mir-301a	2.07242	1.61595	2.66727	-0.525657	0.525657	1.92	5.72
	535	hsa-mir-3180-1	2.07242	1.61595	2.66727	-0.525657	0.525657	1.92	5.72
	536	hsa-mir-3180-2	2.07242	1.61595	2.66727	-0.525657	0.525657	1.92	5.72
	537	hsa-mir-3180-3	2.07242	1.61595	2.66727	-0.525657	0.525657	1.92	5.72
	538	hsa-mir-3180-4	2.07242	1.61595	2.66727	-0.525657	0.525657	1.92	5.72
	539	hsa-mir-3180-5	2.07242	1.61595	2.66727	-0.525657	0.525657	1.92	5.72
	540	hsa-mir-652	2.07242	1.61595	2.66727	-0.525657	0.525657	1.92	5.72
	541	hsa-mir-6790	2.07242	1.61595	2.66727	-0.525657	0.525657	1.92	5.72
	542	hsa-miR-128-3p	2.00292	4.79286	5.79496	-0.501051	0.501051	24.98	58.29
	543	hsa-mir-128-2	2.00292	4.79286	5.79496	-0.501051	0.501051	24.98	58.29
	544	hsa-miR-134-5p	1.97967	5.87118	6.85644	-0.49263	0.49263	53.8	122.82
	545	hsa-mir-134	1.97967	5.87118	6.85644	-0.49263	0.49263	53.8	122.82
	546	hsa-miR-1229-5p	1.96547	0.00713736	0.98201	-0.487436	0.487436	0	1.04
	547	hsa-miR-1255a	1.96547	0.00713736	0.98201	-0.487436	0.487436	0	1.04
	548	hsa-miR-1303	1.96547	0.00713736	0.98201	-0.487436	0.487436	0	1.04
	549	hsa-miR-132-5p	1.96547	0.00713736	0.98201	-0.487436	0.487436	0	1.04
	550	hsa-miR-1343-5p	1.96547	0.00713736	0.98201	-0.487436	0.487436	0	1.04
	551	hsa-miR-1469	1.96547	0.00713736	0.98201	-0.487436	0.487436	0	1.04
	552	hsa-miR-1538	1.96547	0.00713736	0.98201	-0.487436	0.487436	0	1.04
	553	hsa-miR-183-3p	1.96547	0.00713736	0.98201	-0.487436	0.487436	0	1.04
	554	hsa-miR-188-5p	1.96547	0.00713736	0.98201	-0.487436	0.487436	0	1.04
	555	hsa-miR-190a-5p	1.96547	0.00713736	0.98201	-0.487436	0.487436	0	1.04
	556	hsa-miR-1914-3p	1.96547	0.00713736	0.98201	-0.487436	0.487436	0	1.04
	557	hsa-miR-194-3p	1.96547	0.00713736	0.98201	-0.487436	0.487436	0	1.04
	558	hsa-miR-212-5p	1.96547	0.00713736	0.98201	-0.487436	0.487436	0	1.04
	559	hsa-miR-223-5p	1.96547	0.00713736	0.98201	-0.487436	0.487436	0	1.04
	560	hsa-miR-31-3p	1.96547	0.00713736	0.98201	-0.487436	0.487436	0	1.04
	561	hsa-miR-3118	1.96547	0.00713736	0.98201	-0.487436	0.487436	0	1.04
	562	hsa-miR-3175	1.96547	0.00713736	0.98201	-0.487436	0.487436	0	1.04
	563	hsa-miR-3188	1.96547	0.00713736	0.98201	-0.487436	0.487436	0	1.04
	564	hsa-miR-32-5p	1.96547	0.00713736	0.98201	-0.487436	0.487436	0	1.04
	565	hsa-miR-335-3p	1.96547	0.00713736	0.98201	-0.487436	0.487436	0	1.04
	566	hsa-miR-33a-3p	1.96547	0.00713736	0.98201	-0.487436	0.487436	0	1.04
	567	hsa-miR-3605-3p	1.96547	0.00713736	0.98201	-0.487436	0.487436	0	1.04
	568	hsa-miR-3663-3p	1.96547	0.00713736	0.98201	-0.487436	0.487436	0	1.04
	569	hsa-miR-375-3p	1.96547	0.00713736	0.98201	-0.487436	0.487436	0	1.04
	570	hsa-miR-3911	1.96547	0.00713736	0.98201	-0.487436	0.487436	0	1.04
	571	hsa-miR-4292	1.96547	0.00713736	0.98201	-0.487436	0.487436	0	1.04
	572	hsa-miR-4425	1.96547	0.00713736	0.98201	-0.487436	0.487436	0	1.04
	573	hsa-miR-4428	1.96547	0.00713736	0.98201	-0.487436	0.487436	0	1.04
	574	hsa-miR-4444	1.96547	0.00713736	0.98201	-0.487436	0.487436	0	1.04
	575	hsa-miR-4454	1.96547	0.00713736	0.98201	-0.487436	0.487436	0	1.04
	576	hsa-miR-4467	1.96547	0.00713736	0.98201	-0.487436	0.487436	0	1.04
	577	hsa-miR-452-3p	1.96547	0.00713736	0.98201	-0.487436	0.487436	0	1.04
	578	hsa-miR-4667-5p	1.96547	0.00713736	0.98201	-0.487436	0.487436	0	1.04
	579	hsa-miR-4674	1.96547	0.00713736	0.98201	-0.487436	0.487436	0	1.04
	580	hsa-miR-4710	1.96547	0.00713736	0.98201	-0.487436	0.487436	0	1.04
	581	hsa-miR-4730	1.96547	0.00713736	0.98201	-0.487436	0.487436	0	1.04
	582	hsa-miR-4750-5p	1.96547	0.00713736	0.98201	-0.487436	0.487436	0	1.04
	583	hsa-miR-4757-5p	1.96547	0.00713736	0.98201	-0.487436	0.487436	0	1.04
	584	hsa-miR-487a-3p	1.96547	0.00713736	0.98201	-0.487436	0.487436	0	1.04
	585	hsa-miR-5001-5p	1.96547	0.00713736	0.98201	-0.487436	0.487436	0	1.04
	586	hsa-miR-5100	1.96547	0.00713736	0.98201	-0.487436	0.487436	0	1.04
	587	hsa-miR-548l	1.96547	0.00713736	0.98201	-0.487436	0.487436	0	1.04
	588	hsa-miR-5697	1.96547	0.00713736	0.98201	-0.487436	0.487436	0	1.04
	589	hsa-miR-5699-3p	1.96547	0.00713736	0.98201	-0.487436	0.487436	0	1.04
	590	hsa-miR-592	1.96547	0.00713736	0.98201	-0.487436	0.487436	0	1.04
	591	hsa-miR-639	1.96547	0.00713736	0.98201	-0.487436	0.487436	0	1.04
	592	hsa-miR-6509-5p	1.96547	0.00713736	0.98201	-0.487436	0.487436	0	1.04
	593	hsa-miR-6728-5p	1.96547	0.00713736	0.98201	-0.487436	0.487436	0	1.04
	594	hsa-miR-6735-5p	1.96547	0.00713736	0.98201	-0.487436	0.487436	0	1.04
	595	hsa-miR-6753-5p	1.96547	0.00713736	0.98201	-0.487436	0.487436	0	1.04
	596	hsa-miR-6755-5p	1.96547	0.00713736	0.98201	-0.487436	0.487436	0	1.04
	597	hsa-miR-6778-5p	1.96547	0.00713736	0.98201	-0.487436	0.487436	0	1.04
	598	hsa-miR-6842-3p	1.96547	0.00713736	0.98201	-0.487436	0.487436	0	1.04
	599	hsa-miR-6858-5p	1.96547	0.00713736	0.98201	-0.487436	0.487436	0	1.04
	600	hsa-miR-6859-5p	1.96547	0.00713736	0.98201	-0.487436	0.487436	0	1.04
	601	hsa-miR-6881-5p	1.96547	0.00713736	0.98201	-0.487436	0.487436	0	1.04
	602	hsa-miR-6892-5p	1.96547	0.00713736	0.98201	-0.487436	0.487436	0	1.04
	603	hsa-miR-7108-5p	1.96547	0.00713736	0.98201	-0.487436	0.487436	0	1.04
	604	hsa-miR-7111-5p	1.96547	0.00713736	0.98201	-0.487436	0.487436	0	1.04
	605	hsa-miR-765	1.96547	0.00713736	0.98201	-0.487436	0.487436	0	1.04
	606	hsa-miR-770-5p	1.96547	0.00713736	0.98201	-0.487436	0.487436	0	1.04
	607	hsa-miR-7851-3p	1.96547	0.00713736	0.98201	-0.487436	0.487436	0	1.04
	608	hsa-miR-8072	1.96547	0.00713736	0.98201	-0.487436	0.487436	0	1.04
	609	hsa-miR-8077	1.96547	0.00713736	0.98201	-0.487436	0.487436	0	1.04
	610	hsa-miR-8083	1.96547	0.00713736	0.98201	-0.487436	0.487436	0	1.04
	611	hsa-miR-885-3p	1.96547	0.00713736	0.98201	-0.487436	0.487436	0	1.04
	612	hsa-mir-1229	1.96547	0.00713736	0.98201	-0.487436	0.487436	0	1.04
	613	hsa-mir-1255a	1.96547	0.00713736	0.98201	-0.487436	0.487436	0	1.04
	614	hsa-mir-1303	1.96547	0.00713736	0.98201	-0.487436	0.487436	0	1.04
	615	hsa-mir-1343	1.96547	0.00713736	0.98201	-0.487436	0.487436	0	1.04
	616	hsa-mir-1469	1.96547	0.00713736	0.98201	-0.487436	0.487436	0	1.04
	617	hsa-mir-188	1.96547	0.00713736	0.98201	-0.487436	0.487436	0	1.04
	618	hsa-mir-190a	1.96547	0.00713736	0.98201	-0.487436	0.487436	0	1.04
	619	hsa-mir-1914	1.96547	0.00713736	0.98201	-0.487436	0.487436	0	1.04
	620	hsa-mir-3118-1	1.96547	0.00713736	0.98201	-0.487436	0.487436	0	1.04
	621	hsa-mir-3118-2	1.96547	0.00713736	0.98201	-0.487436	0.487436	0	1.04
	622	hsa-mir-3118-3	1.96547	0.00713736	0.98201	-0.487436	0.487436	0	1.04
	623	hsa-mir-3118-4	1.96547	0.00713736	0.98201	-0.487436	0.487436	0	1.04
	624	hsa-mir-3175	1.96547	0.00713736	0.98201	-0.487436	0.487436	0	1.04
	625	hsa-mir-3188	1.96547	0.00713736	0.98201	-0.487436	0.487436	0	1.04
	626	hsa-mir-3655	1.96547	0.00713736	0.98201	-0.487436	0.487436	0	1.04
	627	hsa-mir-375	1.96547	0.00713736	0.98201	-0.487436	0.487436	0	1.04
	628	hsa-mir-3911	1.96547	0.00713736	0.98201	-0.487436	0.487436	0	1.04
	629	hsa-mir-4292	1.96547	0.00713736	0.98201	-0.487436	0.487436	0	1.04
	630	hsa-mir-4425	1.96547	0.00713736	0.98201	-0.487436	0.487436	0	1.04
	631	hsa-mir-4428	1.96547	0.00713736	0.98201	-0.487436	0.487436	0	1.04
	632	hsa-mir-4440	1.96547	0.00713736	0.98201	-0.487436	0.487436	0	1.04
	633	hsa-mir-4444-1	1.96547	0.00713736	0.98201	-0.487436	0.487436	0	1.04
	634	hsa-mir-4454	1.96547	0.00713736	0.98201	-0.487436	0.487436	0	1.04
	635	hsa-mir-4467	1.96547	0.00713736	0.98201	-0.487436	0.487436	0	1.04
	636	hsa-mir-4667	1.96547	0.00713736	0.98201	-0.487436	0.487436	0	1.04
	637	hsa-mir-4674	1.96547	0.00713736	0.98201	-0.487436	0.487436	0	1.04
	638	hsa-mir-4710	1.96547	0.00713736	0.98201	-0.487436	0.487436	0	1.04
	639	hsa-mir-4730	1.96547	0.00713736	0.98201	-0.487436	0.487436	0	1.04
	640	hsa-mir-4750	1.96547	0.00713736	0.98201	-0.487436	0.487436	0	1.04
	641	hsa-mir-4757	1.96547	0.00713736	0.98201	-0.487436	0.487436	0	1.04
	642	hsa-mir-5100	1.96547	0.00713736	0.98201	-0.487436	0.487436	0	1.04
	643	hsa-mir-5191	1.96547	0.00713736	0.98201	-0.487436	0.487436	0	1.04
	644	hsa-mir-548l	1.96547	0.00713736	0.98201	-0.487436	0.487436	0	1.04
	645	hsa-mir-5697	1.96547	0.00713736	0.98201	-0.487436	0.487436	0	1.04
	646	hsa-mir-592	1.96547	0.00713736	0.98201	-0.487436	0.487436	0	1.04
	647	hsa-mir-622	1.96547	0.00713736	0.98201	-0.487436	0.487436	0	1.04
	648	hsa-mir-639	1.96547	0.00713736	0.98201	-0.487436	0.487436	0	1.04
	649	hsa-mir-6509	1.96547	0.00713736	0.98201	-0.487436	0.487436	0	1.04
	650	hsa-mir-6728	1.96547	0.00713736	0.98201	-0.487436	0.487436	0	1.04
	651	hsa-mir-6735	1.96547	0.00713736	0.98201	-0.487436	0.487436	0	1.04
	652	hsa-mir-6755	1.96547	0.00713736	0.98201	-0.487436	0.487436	0	1.04
	653	hsa-mir-6778	1.96547	0.00713736	0.98201	-0.487436	0.487436	0	1.04
	654	hsa-mir-6842	1.96547	0.00713736	0.98201	-0.487436	0.487436	0	1.04
	655	hsa-mir-6858	1.96547	0.00713736	0.98201	-0.487436	0.487436	0	1.04
	656	hsa-mir-6859-1	1.96547	0.00713736	0.98201	-0.487436	0.487436	0	1.04
	657	hsa-mir-6859-3	1.96547	0.00713736	0.98201	-0.487436	0.487436	0	1.04
	658	hsa-mir-6859-4	1.96547	0.00713736	0.98201	-0.487436	0.487436	0	1.04
	659	hsa-mir-6881	1.96547	0.00713736	0.98201	-0.487436	0.487436	0	1.04
	660	hsa-mir-6892	1.96547	0.00713736	0.98201	-0.487436	0.487436	0	1.04
	661	hsa-mir-7108	1.96547	0.00713736	0.98201	-0.487436	0.487436	0	1.04
	662	hsa-mir-7111	1.96547	0.00713736	0.98201	-0.487436	0.487436	0	1.04
	663	hsa-mir-718	1.96547	0.00713736	0.98201	-0.487436	0.487436	0	1.04
	664	hsa-mir-765	1.96547	0.00713736	0.98201	-0.487436	0.487436	0	1.04
	665	hsa-mir-7851	1.96547	0.00713736	0.98201	-0.487436	0.487436	0	1.04
	666	hsa-mir-8072	1.96547	0.00713736	0.98201	-0.487436	0.487436	0	1.04
	667	hsa-mir-8077	1.96547	0.00713736	0.98201	-0.487436	0.487436	0	1.04
	668	hsa-mir-8083	1.96547	0.00713736	0.98201	-0.487436	0.487436	0	1.04
	669	hsa-mir-885	1.96547	0.00713736	0.98201	-0.487436	0.487436	0	1.04
	670	hsa-mir-30d	1.96303	6.18811	7.16119	-0.486542	0.486542	67.25	151.96
	671	hsa-miR-148b-3p	1.96284	4.89592	5.86886	-0.48647	0.48647	26.9	61.41
	672	hsa-mir-148b	1.96284	4.89592	5.86886	-0.48647	0.48647	26.9	61.41
	673	hsa-miR-30d-5p	1.92968	6.18811	7.13647	-0.474181	0.474181	67.25	149.36
	674	hsa-miR-3180	1.91381	1.6157	2.55215	-0.468223	0.468223	1.92	5.2
	675	hsa-miR-3180-3p	1.91381	1.6157	2.55215	-0.468223	0.468223	1.92	5.2
	676	hsa-miR-455-3p	1.91381	1.6157	2.55215	-0.468223	0.468223	1.92	5.2
	677	hsa-miR-652-3p	1.91381	1.6157	2.55215	-0.468223	0.468223	1.92	5.2
	678	hsa-mir-30c-2	1.89948	3.73762	4.66322	-0.462803	0.462803	11.53	26.02
	679	hsa-let-7d-5p	1.88759	8.7426	9.65914	-0.458273	0.458273	399.68	863.37
	680	hsa-miR-10527-5p	1.84762	3.20689	4.09256	-0.442834	0.442834	7.69	17.17
	681	hsa-mir-10527	1.84762	3.20689	4.09256	-0.442834	0.442834	7.69	17.17
	682	hsa-miR-4516	1.82307	7.91517	8.78154	-0.433185	0.433185	224.82	469.42
	683	hsa-mir-4516	1.82307	7.91517	8.78154	-0.433185	0.433185	224.82	469.42
	684	hsa-let-7d	1.82149	8.80355	9.66867	-0.43256	0.43256	416.97	869.1
	685	hsa-miR-3138	1.81318	2.35533	3.21385	-0.42926	0.42926	3.84	8.85
	686	hsa-miR-671-3p	1.81318	2.35533	3.21385	-0.42926	0.42926	3.84	8.85
	687	hsa-mir-3138	1.81318	2.35533	3.21385	-0.42926	0.42926	3.84	8.85
	688	hsa-miR-320d	1.78235	10.177	11.0108	-0.41689	0.41689	1081.83	2205
	689	hsa-mir-320d-2	1.78235	10.177	11.0108	-0.41689	0.41689	1081.83	2205
	690	hsa-mir-485	1.71816	2.35521	3.13608	-0.390434	0.390434	3.84	8.33
	691	hsa-miR-1306-3p	1.70107	2.84186	3.6083	-0.383221	0.383221	5.76	11.97
	692	hsa-mir-1306	1.70107	2.84186	3.6083	-0.383221	0.383221	5.76	11.97
	693	hsa-miR-182-3p	1.67778	3.94403	4.69058	-0.373275	0.373275	13.45	26.54
	694	hsa-miR-873-3p	1.63325	2.84179	3.54953	-0.353872	0.353872	5.76	11.45
	695	hsa-mir-320d-1	1.62587	10.3322	11.0334	-0.350607	0.350607	1204.8	2239.87
	696	hsa-miR-6894-5p	1.62314	2.35508	3.05387	-0.349394	0.349394	3.84	7.81
	697	hsa-mir-6894	1.62314	2.35508	3.05387	-0.349394	0.349394	3.84	7.81
	698	hsa-miR-382-5p	1.60317	7.74599	8.42692	-0.340463	0.340463	199.84	366.89
	699	hsa-miR-125a-3p	1.59357	8.01018	8.68244	-0.336132	0.336132	240.19	438.19
	700	hsa-mir-379	1.54654	5.96918	6.59823	-0.314523	0.314523	57.65	102.52
	701	hsa-mir-125a	1.53526	8.07756	8.69604	-0.309239	0.309239	251.72	442.35
	702	hsa-miR-425-3p	1.52811	2.35493	2.96668	-0.305872	0.305872	3.84	7.29
	703	hsa-mir-138-1	1.50823	4.12458	4.71744	-0.29643	0.29643	15.37	27.06
	704	hsa-miR-379-5p	1.50773	5.96918	6.56155	-0.296187	0.296187	57.65	99.92
	705	hsa-miR-92b-5p	1.48906	6.18807	6.76246	-0.287199	0.287199	67.25	115.01
	706	hsa-miR-10399-5p	1.48103	0.00450613	0.57111	-0.283302	0.283302	0	0.52
	707	hsa-miR-11399	1.48103	0.00450613	0.57111	-0.283302	0.283302	0	0.52
	708	hsa-miR-1179	1.48103	0.00450613	0.57111	-0.283302	0.283302	0	0.52
	709	hsa-miR-1193	1.48103	0.00450613	0.57111	-0.283302	0.283302	0	0.52
	710	hsa-miR-12114	1.48103	0.00450613	0.57111	-0.283302	0.283302	0	0.52
	711	hsa-miR-12135	1.48103	0.00450613	0.57111	-0.283302	0.283302	0	0.52
	712	hsa-miR-1225-3p	1.48103	0.00450613	0.57111	-0.283302	0.283302	0	0.52
	713	hsa-miR-1226-3p	1.48103	0.00450613	0.57111	-0.283302	0.283302	0	0.52
	714	hsa-miR-1255b-5p	1.48103	0.00450613	0.57111	-0.283302	0.283302	0	0.52
	715	hsa-miR-1267	1.48103	0.00450613	0.57111	-0.283302	0.283302	0	0.52
	716	hsa-miR-1268a	1.48103	0.00450613	0.57111	-0.283302	0.283302	0	0.52
	717	hsa-miR-1285-3p	1.48103	0.00450613	0.57111	-0.283302	0.283302	0	0.52
	718	hsa-miR-1286	1.48103	0.00450613	0.57111	-0.283302	0.283302	0	0.52
	719	hsa-miR-1292-3p	1.48103	0.00450613	0.57111	-0.283302	0.283302	0	0.52
	720	hsa-miR-1304-5p	1.48103	0.00450613	0.57111	-0.283302	0.283302	0	0.52
	721	hsa-miR-133a-3p	1.48103	0.00450613	0.57111	-0.283302	0.283302	0	0.52
	722	hsa-miR-136-3p	1.48103	0.00450613	0.57111	-0.283302	0.283302	0	0.52
	723	hsa-miR-141-3p	1.48103	0.00450613	0.57111	-0.283302	0.283302	0	0.52
	724	hsa-miR-149-5p	1.48103	0.00450613	0.57111	-0.283302	0.283302	0	0.52
	725	hsa-miR-18a-3p	1.48103	0.00450613	0.57111	-0.283302	0.283302	0	0.52
	726	hsa-miR-194-5p	1.48103	0.00450613	0.57111	-0.283302	0.283302	0	0.52
	727	hsa-miR-197-3p	1.48103	0.00450613	0.57111	-0.283302	0.283302	0	0.52
	728	hsa-miR-200a-5p	1.48103	0.00450613	0.57111	-0.283302	0.283302	0	0.52
	729	hsa-miR-2116-5p	1.48103	0.00450613	0.57111	-0.283302	0.283302	0	0.52
	730	hsa-miR-223-3p	1.48103	0.00450613	0.57111	-0.283302	0.283302	0	0.52
	731	hsa-miR-2276-3p	1.48103	0.00450613	0.57111	-0.283302	0.283302	0	0.52
	732	hsa-miR-296-5p	1.48103	0.00450613	0.57111	-0.283302	0.283302	0	0.52
	733	hsa-miR-29b-2-5p	1.48103	0.00450613	0.57111	-0.283302	0.283302	0	0.52
	734	hsa-miR-3065-3p	1.48103	0.00450613	0.57111	-0.283302	0.283302	0	0.52
	735	hsa-miR-30b-5p	1.48103	0.00450613	0.57111	-0.283302	0.283302	0	0.52
	736	hsa-miR-3122	1.48103	0.00450613	0.57111	-0.283302	0.283302	0	0.52
	737	hsa-miR-3132	1.48103	0.00450613	0.57111	-0.283302	0.283302	0	0.52
	738	hsa-miR-3135b	1.48103	0.00450613	0.57111	-0.283302	0.283302	0	0.52
	739	hsa-miR-3158-3p	1.48103	0.00450613	0.57111	-0.283302	0.283302	0	0.52
	740	hsa-miR-3170	1.48103	0.00450613	0.57111	-0.283302	0.283302	0	0.52
	741	hsa-miR-3173-3p	1.48103	0.00450613	0.57111	-0.283302	0.283302	0	0.52
	742	hsa-miR-3180-5p	1.48103	0.00450613	0.57111	-0.283302	0.283302	0	0.52
	743	hsa-miR-3198	1.48103	0.00450613	0.57111	-0.283302	0.283302	0	0.52
	744	hsa-miR-32-3p	1.48103	0.00450613	0.57111	-0.283302	0.283302	0	0.52
	745	hsa-miR-329-5p	1.48103	0.00450613	0.57111	-0.283302	0.283302	0	0.52
	746	hsa-miR-330-5p	1.48103	0.00450613	0.57111	-0.283302	0.283302	0	0.52
	747	hsa-miR-339-3p	1.48103	0.00450613	0.57111	-0.283302	0.283302	0	0.52
	748	hsa-miR-3614-5p	1.48103	0.00450613	0.57111	-0.283302	0.283302	0	0.52
	749	hsa-miR-3619-5p	1.48103	0.00450613	0.57111	-0.283302	0.283302	0	0.52
	750	hsa-miR-3649	1.48103	0.00450613	0.57111	-0.283302	0.283302	0	0.52
	751	hsa-miR-3663-5p	1.48103	0.00450613	0.57111	-0.283302	0.283302	0	0.52
	752	hsa-miR-3665	1.48103	0.00450613	0.57111	-0.283302	0.283302	0	0.52
	753	hsa-miR-3682-3p	1.48103	0.00450613	0.57111	-0.283302	0.283302	0	0.52
	754	hsa-miR-370-5p	1.48103	0.00450613	0.57111	-0.283302	0.283302	0	0.52
	755	hsa-miR-378h	1.48103	0.00450613	0.57111	-0.283302	0.283302	0	0.52
	756	hsa-miR-3913-5p	1.48103	0.00450613	0.57111	-0.283302	0.283302	0	0.52
	757	hsa-miR-3934-3p	1.48103	0.00450613	0.57111	-0.283302	0.283302	0	0.52
	758	hsa-miR-424-5p	1.48103	0.00450613	0.57111	-0.283302	0.283302	0	0.52
	759	hsa-miR-4284	1.48103	0.00450613	0.57111	-0.283302	0.283302	0	0.52
	760	hsa-miR-4286	1.48103	0.00450613	0.57111	-0.283302	0.283302	0	0.52
	761	hsa-miR-4426	1.48103	0.00450613	0.57111	-0.283302	0.283302	0	0.52
	762	hsa-miR-4440	1.48103	0.00450613	0.57111	-0.283302	0.283302	0	0.52
	763	hsa-miR-4442	1.48103	0.00450613	0.57111	-0.283302	0.283302	0	0.52
	764	hsa-miR-4446-3p	1.48103	0.00450613	0.57111	-0.283302	0.283302	0	0.52
	765	hsa-miR-4477a	1.48103	0.00450613	0.57111	-0.283302	0.283302	0	0.52
	766	hsa-miR-4483	1.48103	0.00450613	0.57111	-0.283302	0.283302	0	0.52
	767	hsa-miR-4486	1.48103	0.00450613	0.57111	-0.283302	0.283302	0	0.52
	768	hsa-miR-4496	1.48103	0.00450613	0.57111	-0.283302	0.283302	0	0.52
	769	hsa-miR-4520-2-3p	1.48103	0.00450613	0.57111	-0.283302	0.283302	0	0.52
	770	hsa-miR-4520-3p	1.48103	0.00450613	0.57111	-0.283302	0.283302	0	0.52
	771	hsa-miR-4648	1.48103	0.00450613	0.57111	-0.283302	0.283302	0	0.52
	772	hsa-miR-4653-3p	1.48103	0.00450613	0.57111	-0.283302	0.283302	0	0.52
	773	hsa-miR-4671-3p	1.48103	0.00450613	0.57111	-0.283302	0.283302	0	0.52
	774	hsa-miR-4683	1.48103	0.00450613	0.57111	-0.283302	0.283302	0	0.52
	775	hsa-miR-4722-5p	1.48103	0.00450613	0.57111	-0.283302	0.283302	0	0.52
	776	hsa-miR-4758-5p	1.48103	0.00450613	0.57111	-0.283302	0.283302	0	0.52
	777	hsa-miR-4763-3p	1.48103	0.00450613	0.57111	-0.283302	0.283302	0	0.52
	778	hsa-miR-4791	1.48103	0.00450613	0.57111	-0.283302	0.283302	0	0.52
	779	hsa-miR-4793-3p	1.48103	0.00450613	0.57111	-0.283302	0.283302	0	0.52
	780	hsa-miR-497-5p	1.48103	0.00450613	0.57111	-0.283302	0.283302	0	0.52
	781	hsa-miR-502-3p	1.48103	0.00450613	0.57111	-0.283302	0.283302	0	0.52
	782	hsa-miR-504-3p	1.48103	0.00450613	0.57111	-0.283302	0.283302	0	0.52
	783	hsa-miR-505-5p	1.48103	0.00450613	0.57111	-0.283302	0.283302	0	0.52
	784	hsa-miR-5090	1.48103	0.00450613	0.57111	-0.283302	0.283302	0	0.52
	785	hsa-miR-514a-5p	1.48103	0.00450613	0.57111	-0.283302	0.283302	0	0.52
	786	hsa-miR-5194	1.48103	0.00450613	0.57111	-0.283302	0.283302	0	0.52
	787	hsa-miR-532-3p	1.48103	0.00450613	0.57111	-0.283302	0.283302	0	0.52
	788	hsa-miR-539-5p	1.48103	0.00450613	0.57111	-0.283302	0.283302	0	0.52
	789	hsa-miR-548ad-5p	1.48103	0.00450613	0.57111	-0.283302	0.283302	0	0.52
	790	hsa-miR-548ae-5p	1.48103	0.00450613	0.57111	-0.283302	0.283302	0	0.52
	791	hsa-miR-548am-5p	1.48103	0.00450613	0.57111	-0.283302	0.283302	0	0.52
	792	hsa-miR-548at-5p	1.48103	0.00450613	0.57111	-0.283302	0.283302	0	0.52
	793	hsa-miR-548au-5p	1.48103	0.00450613	0.57111	-0.283302	0.283302	0	0.52
	794	hsa-miR-548av-5p	1.48103	0.00450613	0.57111	-0.283302	0.283302	0	0.52
	795	hsa-miR-548ay-5p	1.48103	0.00450613	0.57111	-0.283302	0.283302	0	0.52
	796	hsa-miR-548c-5p	1.48103	0.00450613	0.57111	-0.283302	0.283302	0	0.52
	797	hsa-miR-548d-5p	1.48103	0.00450613	0.57111	-0.283302	0.283302	0	0.52
	798	hsa-miR-548n	1.48103	0.00450613	0.57111	-0.283302	0.283302	0	0.52
	799	hsa-miR-548o-5p	1.48103	0.00450613	0.57111	-0.283302	0.283302	0	0.52
	800	hsa-miR-5572	1.48103	0.00450613	0.57111	-0.283302	0.283302	0	0.52
	801	hsa-miR-5701	1.48103	0.00450613	0.57111	-0.283302	0.283302	0	0.52
	802	hsa-miR-5703	1.48103	0.00450613	0.57111	-0.283302	0.283302	0	0.52
	803	hsa-miR-579-5p	1.48103	0.00450613	0.57111	-0.283302	0.283302	0	0.52
	804	hsa-miR-598-3p	1.48103	0.00450613	0.57111	-0.283302	0.283302	0	0.52
	805	hsa-miR-6068	1.48103	0.00450613	0.57111	-0.283302	0.283302	0	0.52
	806	hsa-miR-6132	1.48103	0.00450613	0.57111	-0.283302	0.283302	0	0.52
	807	hsa-miR-632	1.48103	0.00450613	0.57111	-0.283302	0.283302	0	0.52
	808	hsa-miR-636	1.48103	0.00450613	0.57111	-0.283302	0.283302	0	0.52
	809	hsa-miR-641	1.48103	0.00450613	0.57111	-0.283302	0.283302	0	0.52
	810	hsa-miR-656-5p	1.48103	0.00450613	0.57111	-0.283302	0.283302	0	0.52
	811	hsa-miR-6747-3p	1.48103	0.00450613	0.57111	-0.283302	0.283302	0	0.52
	812	hsa-miR-6748-5p	1.48103	0.00450613	0.57111	-0.283302	0.283302	0	0.52
	813	hsa-miR-6753-3p	1.48103	0.00450613	0.57111	-0.283302	0.283302	0	0.52
	814	hsa-miR-6775-5p	1.48103	0.00450613	0.57111	-0.283302	0.283302	0	0.52
	815	hsa-miR-6779-5p	1.48103	0.00450613	0.57111	-0.283302	0.283302	0	0.52
	816	hsa-miR-6788-5p	1.48103	0.00450613	0.57111	-0.283302	0.283302	0	0.52
	817	hsa-miR-6791-5p	1.48103	0.00450613	0.57111	-0.283302	0.283302	0	0.52
	818	hsa-miR-6793-5p	1.48103	0.00450613	0.57111	-0.283302	0.283302	0	0.52
	819	hsa-miR-6796-5p	1.48103	0.00450613	0.57111	-0.283302	0.283302	0	0.52
	820	hsa-miR-6799-3p	1.48103	0.00450613	0.57111	-0.283302	0.283302	0	0.52
	821	hsa-miR-6824-5p	1.48103	0.00450613	0.57111	-0.283302	0.283302	0	0.52
	822	hsa-miR-6825-5p	1.48103	0.00450613	0.57111	-0.283302	0.283302	0	0.52
	823	hsa-miR-6831-5p	1.48103	0.00450613	0.57111	-0.283302	0.283302	0	0.52
	824	hsa-miR-6832-5p	1.48103	0.00450613	0.57111	-0.283302	0.283302	0	0.52
	825	hsa-miR-6834-3p	1.48103	0.00450613	0.57111	-0.283302	0.283302	0	0.52
	826	hsa-miR-6860	1.48103	0.00450613	0.57111	-0.283302	0.283302	0	0.52
	827	hsa-miR-6861-5p	1.48103	0.00450613	0.57111	-0.283302	0.283302	0	0.52
	828	hsa-miR-6865-5p	1.48103	0.00450613	0.57111	-0.283302	0.283302	0	0.52
	829	hsa-miR-6866-5p	1.48103	0.00450613	0.57111	-0.283302	0.283302	0	0.52
	830	hsa-miR-6870-5p	1.48103	0.00450613	0.57111	-0.283302	0.283302	0	0.52
	831	hsa-miR-6875-5p	1.48103	0.00450613	0.57111	-0.283302	0.283302	0	0.52
	832	hsa-miR-6885-3p	1.48103	0.00450613	0.57111	-0.283302	0.283302	0	0.52
	833	hsa-miR-7-1-3p	1.48103	0.00450613	0.57111	-0.283302	0.283302	0	0.52
	834	hsa-miR-708-5p	1.48103	0.00450613	0.57111	-0.283302	0.283302	0	0.52
	835	hsa-miR-744-3p	1.48103	0.00450613	0.57111	-0.283302	0.283302	0	0.52
	836	hsa-miR-758-5p	1.48103	0.00450613	0.57111	-0.283302	0.283302	0	0.52
	837	hsa-miR-8069	1.48103	0.00450613	0.57111	-0.283302	0.283302	0	0.52
	838	hsa-miR-942-5p	1.48103	0.00450613	0.57111	-0.283302	0.283302	0	0.52
	839	hsa-miR-944	1.48103	0.00450613	0.57111	-0.283302	0.283302	0	0.52
	840	hsa-miR-9851-3p	1.48103	0.00450613	0.57111	-0.283302	0.283302	0	0.52
	841	hsa-mir-11399	1.48103	0.00450613	0.57111	-0.283302	0.283302	0	0.52
	842	hsa-mir-1179	1.48103	0.00450613	0.57111	-0.283302	0.283302	0	0.52
	843	hsa-mir-1193	1.48103	0.00450613	0.57111	-0.283302	0.283302	0	0.52
	844	hsa-mir-12114	1.48103	0.00450613	0.57111	-0.283302	0.283302	0	0.52
	845	hsa-mir-12135	1.48103	0.00450613	0.57111	-0.283302	0.283302	0	0.52
	846	hsa-mir-1255b-1	1.48103	0.00450613	0.57111	-0.283302	0.283302	0	0.52
	847	hsa-mir-1255b-2	1.48103	0.00450613	0.57111	-0.283302	0.283302	0	0.52
	848	hsa-mir-1267	1.48103	0.00450613	0.57111	-0.283302	0.283302	0	0.52
	849	hsa-mir-1268a	1.48103	0.00450613	0.57111	-0.283302	0.283302	0	0.52
	850	hsa-mir-1285-1	1.48103	0.00450613	0.57111	-0.283302	0.283302	0	0.52
	851	hsa-mir-1285-2	1.48103	0.00450613	0.57111	-0.283302	0.283302	0	0.52
	852	hsa-mir-1286	1.48103	0.00450613	0.57111	-0.283302	0.283302	0	0.52
	853	hsa-mir-133a-1	1.48103	0.00450613	0.57111	-0.283302	0.283302	0	0.52
	854	hsa-mir-133a-2	1.48103	0.00450613	0.57111	-0.283302	0.283302	0	0.52
	855	hsa-mir-135b	1.48103	0.00450613	0.57111	-0.283302	0.283302	0	0.52
	856	hsa-mir-136	1.48103	0.00450613	0.57111	-0.283302	0.283302	0	0.52
	857	hsa-mir-141	1.48103	0.00450613	0.57111	-0.283302	0.283302	0	0.52
	858	hsa-mir-1470	1.48103	0.00450613	0.57111	-0.283302	0.283302	0	0.52
	859	hsa-mir-149	1.48103	0.00450613	0.57111	-0.283302	0.283302	0	0.52
	860	hsa-mir-194-1	1.48103	0.00450613	0.57111	-0.283302	0.283302	0	0.52
	861	hsa-mir-2116	1.48103	0.00450613	0.57111	-0.283302	0.283302	0	0.52
	862	hsa-mir-219b	1.48103	0.00450613	0.57111	-0.283302	0.283302	0	0.52
	863	hsa-mir-2276	1.48103	0.00450613	0.57111	-0.283302	0.283302	0	0.52
	864	hsa-mir-29b-2	1.48103	0.00450613	0.57111	-0.283302	0.283302	0	0.52
	865	hsa-mir-3122	1.48103	0.00450613	0.57111	-0.283302	0.283302	0	0.52
	866	hsa-mir-3132	1.48103	0.00450613	0.57111	-0.283302	0.283302	0	0.52
	867	hsa-mir-3135b	1.48103	0.00450613	0.57111	-0.283302	0.283302	0	0.52
	868	hsa-mir-3158-1	1.48103	0.00450613	0.57111	-0.283302	0.283302	0	0.52
	869	hsa-mir-3158-2	1.48103	0.00450613	0.57111	-0.283302	0.283302	0	0.52
	870	hsa-mir-3159	1.48103	0.00450613	0.57111	-0.283302	0.283302	0	0.52
	871	hsa-mir-3170	1.48103	0.00450613	0.57111	-0.283302	0.283302	0	0.52
	872	hsa-mir-3173	1.48103	0.00450613	0.57111	-0.283302	0.283302	0	0.52
	873	hsa-mir-3198-2	1.48103	0.00450613	0.57111	-0.283302	0.283302	0	0.52
	874	hsa-mir-329-1	1.48103	0.00450613	0.57111	-0.283302	0.283302	0	0.52
	875	hsa-mir-329-2	1.48103	0.00450613	0.57111	-0.283302	0.283302	0	0.52
	876	hsa-mir-3614	1.48103	0.00450613	0.57111	-0.283302	0.283302	0	0.52
	877	hsa-mir-3619	1.48103	0.00450613	0.57111	-0.283302	0.283302	0	0.52
	878	hsa-mir-3649	1.48103	0.00450613	0.57111	-0.283302	0.283302	0	0.52
	879	hsa-mir-3665	1.48103	0.00450613	0.57111	-0.283302	0.283302	0	0.52
	880	hsa-mir-3682	1.48103	0.00450613	0.57111	-0.283302	0.283302	0	0.52
	881	hsa-mir-378h	1.48103	0.00450613	0.57111	-0.283302	0.283302	0	0.52
	882	hsa-mir-3913-1	1.48103	0.00450613	0.57111	-0.283302	0.283302	0	0.52
	883	hsa-mir-3913-2	1.48103	0.00450613	0.57111	-0.283302	0.283302	0	0.52
	884	hsa-mir-4269	1.48103	0.00450613	0.57111	-0.283302	0.283302	0	0.52
	885	hsa-mir-4280	1.48103	0.00450613	0.57111	-0.283302	0.283302	0	0.52
	886	hsa-mir-4284	1.48103	0.00450613	0.57111	-0.283302	0.283302	0	0.52
	887	hsa-mir-4286	1.48103	0.00450613	0.57111	-0.283302	0.283302	0	0.52
	888	hsa-mir-4299	1.48103	0.00450613	0.57111	-0.283302	0.283302	0	0.52
	889	hsa-mir-4442	1.48103	0.00450613	0.57111	-0.283302	0.283302	0	0.52
	890	hsa-mir-4446	1.48103	0.00450613	0.57111	-0.283302	0.283302	0	0.52
	891	hsa-mir-4453	1.48103	0.00450613	0.57111	-0.283302	0.283302	0	0.52
	892	hsa-mir-4477a	1.48103	0.00450613	0.57111	-0.283302	0.283302	0	0.52
	893	hsa-mir-4483	1.48103	0.00450613	0.57111	-0.283302	0.283302	0	0.52
	894	hsa-mir-4486	1.48103	0.00450613	0.57111	-0.283302	0.283302	0	0.52
	895	hsa-mir-4496	1.48103	0.00450613	0.57111	-0.283302	0.283302	0	0.52
	896	hsa-mir-4520-1	1.48103	0.00450613	0.57111	-0.283302	0.283302	0	0.52
	897	hsa-mir-4520-2	1.48103	0.00450613	0.57111	-0.283302	0.283302	0	0.52
	898	hsa-mir-4648	1.48103	0.00450613	0.57111	-0.283302	0.283302	0	0.52
	899	hsa-mir-4671	1.48103	0.00450613	0.57111	-0.283302	0.283302	0	0.52
	900	hsa-mir-4683	1.48103	0.00450613	0.57111	-0.283302	0.283302	0	0.52
	901	hsa-mir-4706	1.48103	0.00450613	0.57111	-0.283302	0.283302	0	0.52
	902	hsa-mir-4722	1.48103	0.00450613	0.57111	-0.283302	0.283302	0	0.52
	903	hsa-mir-4737	1.48103	0.00450613	0.57111	-0.283302	0.283302	0	0.52
	904	hsa-mir-4758	1.48103	0.00450613	0.57111	-0.283302	0.283302	0	0.52
	905	hsa-mir-4763	1.48103	0.00450613	0.57111	-0.283302	0.283302	0	0.52
	906	hsa-mir-4778	1.48103	0.00450613	0.57111	-0.283302	0.283302	0	0.52
	907	hsa-mir-4785	1.48103	0.00450613	0.57111	-0.283302	0.283302	0	0.52
	908	hsa-mir-4791	1.48103	0.00450613	0.57111	-0.283302	0.283302	0	0.52
	909	hsa-mir-4793	1.48103	0.00450613	0.57111	-0.283302	0.283302	0	0.52
	910	hsa-mir-494	1.48103	0.00450613	0.57111	-0.283302	0.283302	0	0.52
	911	hsa-mir-497	1.48103	0.00450613	0.57111	-0.283302	0.283302	0	0.52
	912	hsa-mir-502	1.48103	0.00450613	0.57111	-0.283302	0.283302	0	0.52
	913	hsa-mir-5090	1.48103	0.00450613	0.57111	-0.283302	0.283302	0	0.52
	914	hsa-mir-5091	1.48103	0.00450613	0.57111	-0.283302	0.283302	0	0.52
	915	hsa-mir-514a-1	1.48103	0.00450613	0.57111	-0.283302	0.283302	0	0.52
	916	hsa-mir-514a-2	1.48103	0.00450613	0.57111	-0.283302	0.283302	0	0.52
	917	hsa-mir-514a-3	1.48103	0.00450613	0.57111	-0.283302	0.283302	0	0.52
	918	hsa-mir-5194	1.48103	0.00450613	0.57111	-0.283302	0.283302	0	0.52
	919	hsa-mir-539	1.48103	0.00450613	0.57111	-0.283302	0.283302	0	0.52
	920	hsa-mir-548ad	1.48103	0.00450613	0.57111	-0.283302	0.283302	0	0.52
	921	hsa-mir-548ae-2	1.48103	0.00450613	0.57111	-0.283302	0.283302	0	0.52
	922	hsa-mir-548am	1.48103	0.00450613	0.57111	-0.283302	0.283302	0	0.52
	923	hsa-mir-548at	1.48103	0.00450613	0.57111	-0.283302	0.283302	0	0.52
	924	hsa-mir-548au	1.48103	0.00450613	0.57111	-0.283302	0.283302	0	0.52
	925	hsa-mir-548av	1.48103	0.00450613	0.57111	-0.283302	0.283302	0	0.52
	926	hsa-mir-548ay	1.48103	0.00450613	0.57111	-0.283302	0.283302	0	0.52
	927	hsa-mir-548c	1.48103	0.00450613	0.57111	-0.283302	0.283302	0	0.52
	928	hsa-mir-548d-1	1.48103	0.00450613	0.57111	-0.283302	0.283302	0	0.52
	929	hsa-mir-548d-2	1.48103	0.00450613	0.57111	-0.283302	0.283302	0	0.52
	930	hsa-mir-548n	1.48103	0.00450613	0.57111	-0.283302	0.283302	0	0.52
	931	hsa-mir-5572	1.48103	0.00450613	0.57111	-0.283302	0.283302	0	0.52
	932	hsa-mir-5701-1	1.48103	0.00450613	0.57111	-0.283302	0.283302	0	0.52
	933	hsa-mir-5701-2	1.48103	0.00450613	0.57111	-0.283302	0.283302	0	0.52
	934	hsa-mir-5701-3	1.48103	0.00450613	0.57111	-0.283302	0.283302	0	0.52
	935	hsa-mir-5703	1.48103	0.00450613	0.57111	-0.283302	0.283302	0	0.52
	936	hsa-mir-579	1.48103	0.00450613	0.57111	-0.283302	0.283302	0	0.52
	937	hsa-mir-598	1.48103	0.00450613	0.57111	-0.283302	0.283302	0	0.52
	938	hsa-mir-6068	1.48103	0.00450613	0.57111	-0.283302	0.283302	0	0.52
	939	hsa-mir-6084	1.48103	0.00450613	0.57111	-0.283302	0.283302	0	0.52
	940	hsa-mir-6132	1.48103	0.00450613	0.57111	-0.283302	0.283302	0	0.52
	941	hsa-mir-632	1.48103	0.00450613	0.57111	-0.283302	0.283302	0	0.52
	942	hsa-mir-638	1.48103	0.00450613	0.57111	-0.283302	0.283302	0	0.52
	943	hsa-mir-641	1.48103	0.00450613	0.57111	-0.283302	0.283302	0	0.52
	944	hsa-mir-656	1.48103	0.00450613	0.57111	-0.283302	0.283302	0	0.52
	945	hsa-mir-6721	1.48103	0.00450613	0.57111	-0.283302	0.283302	0	0.52
	946	hsa-mir-6747	1.48103	0.00450613	0.57111	-0.283302	0.283302	0	0.52
	947	hsa-mir-6748	1.48103	0.00450613	0.57111	-0.283302	0.283302	0	0.52
	948	hsa-mir-6775	1.48103	0.00450613	0.57111	-0.283302	0.283302	0	0.52
	949	hsa-mir-6791	1.48103	0.00450613	0.57111	-0.283302	0.283302	0	0.52
	950	hsa-mir-6793	1.48103	0.00450613	0.57111	-0.283302	0.283302	0	0.52
	951	hsa-mir-6796	1.48103	0.00450613	0.57111	-0.283302	0.283302	0	0.52
	952	hsa-mir-6799	1.48103	0.00450613	0.57111	-0.283302	0.283302	0	0.52
	953	hsa-mir-6824	1.48103	0.00450613	0.57111	-0.283302	0.283302	0	0.52
	954	hsa-mir-6825	1.48103	0.00450613	0.57111	-0.283302	0.283302	0	0.52
	955	hsa-mir-6831	1.48103	0.00450613	0.57111	-0.283302	0.283302	0	0.52
	956	hsa-mir-6832	1.48103	0.00450613	0.57111	-0.283302	0.283302	0	0.52
	957	hsa-mir-6834	1.48103	0.00450613	0.57111	-0.283302	0.283302	0	0.52
	958	hsa-mir-6860	1.48103	0.00450613	0.57111	-0.283302	0.283302	0	0.52
	959	hsa-mir-6861	1.48103	0.00450613	0.57111	-0.283302	0.283302	0	0.52
	960	hsa-mir-6865	1.48103	0.00450613	0.57111	-0.283302	0.283302	0	0.52
	961	hsa-mir-6866	1.48103	0.00450613	0.57111	-0.283302	0.283302	0	0.52
	962	hsa-mir-6870	1.48103	0.00450613	0.57111	-0.283302	0.283302	0	0.52
	963	hsa-mir-6875	1.48103	0.00450613	0.57111	-0.283302	0.283302	0	0.52
	964	hsa-mir-6885	1.48103	0.00450613	0.57111	-0.283302	0.283302	0	0.52
	965	hsa-mir-708	1.48103	0.00450613	0.57111	-0.283302	0.283302	0	0.52
	966	hsa-mir-7845	1.48103	0.00450613	0.57111	-0.283302	0.283302	0	0.52
	967	hsa-mir-8052	1.48103	0.00450613	0.57111	-0.283302	0.283302	0	0.52
	968	hsa-mir-8069-1	1.48103	0.00450613	0.57111	-0.283302	0.283302	0	0.52
	969	hsa-mir-8069-2	1.48103	0.00450613	0.57111	-0.283302	0.283302	0	0.52
	970	hsa-mir-8087	1.48103	0.00450613	0.57111	-0.283302	0.283302	0	0.52
	971	hsa-mir-940	1.48103	0.00450613	0.57111	-0.283302	0.283302	0	0.52
	972	hsa-mir-942	1.48103	0.00450613	0.57111	-0.283302	0.283302	0	0.52
	973	hsa-mir-944	1.48103	0.00450613	0.57111	-0.283302	0.283302	0	0.52
	974	hsa-mir-9851	1.48103	0.00450613	0.57111	-0.283302	0.283302	0	0.52
	975	hsa-miR-299-3p	1.46851	3.49626	4.05062	-0.277179	0.277179	9.61	16.65
	976	hsa-mir-299	1.46851	3.49626	4.05062	-0.277179	0.277179	9.61	16.65
	977	hsa-miR-30c-2-3p	1.46199	3.73738	4.28531	-0.273966	0.273966	11.53	19.78
	978	hsa-miR-137-3p	1.43777	1.61463	2.13846	-0.261917	0.261917	1.92	3.64
	979	hsa-miR-4508	1.43777	1.61463	2.13846	-0.261917	0.261917	1.92	3.64
	980	hsa-miR-769-3p	1.43777	1.61463	2.13846	-0.261917	0.261917	1.92	3.64
	981	hsa-mir-4508	1.43777	1.61463	2.13846	-0.261917	0.261917	1.92	3.64
	982	hsa-mir-493	1.43083	7.35146	7.8683	-0.258424	0.258424	151.8	248.76
	983	hsa-miR-30a-5p	1.42751	7.42232	7.93582	-0.256752	0.256752	159.49	260.73
	984	hsa-mir-671	1.42628	3.20655	3.7188	-0.256129	0.256129	7.69	13.01
	985	hsa-miR-409-3p	1.42179	7.63109	8.1388	-0.253856	0.253856	184.47	300.28
	986	hsa-mir-382	1.40433	7.97529	8.46518	-0.244942	0.244942	234.43	376.78
	987	hsa-miR-3182	1.3874	7.13654	7.60892	-0.23619	0.23619	130.66	207.65
	988	hsa-mir-3182	1.3874	7.13654	7.60892	-0.23619	0.23619	130.66	207.65
	989	hsa-mir-873	1.3736	3.20649	3.66446	-0.228983	0.228983	7.69	12.49
	990	hsa-mir-409	1.36524	7.68964	8.1388	-0.224579	0.224579	192.15	300.28
	991	hsa-mir-30e	1.35505	5.16746	5.6058	-0.219171	0.219171	32.67	51
	992	hsa-mir-425	1.3519	3.7373	4.17229	-0.217494	0.217494	11.53	18.21
	993	hsa-miR-1185-1-3p	1.33617	2.35459	2.7727	-0.209054	0.209054	3.84	6.24
	994	hsa-miR-122b-5p	1.33617	2.35459	2.7727	-0.209054	0.209054	3.84	6.24
	995	hsa-mir-1185-1	1.33617	2.35459	2.7727	-0.209054	0.209054	3.84	6.24
	996	hsa-mir-122b	1.33617	2.35459	2.7727	-0.209054	0.209054	3.84	6.24
	997	hsa-miR-181c-5p	1.32092	3.20643	3.60798	-0.200774	0.200774	7.69	11.97
	998	hsa-mir-181c	1.32092	3.20643	3.60798	-0.200774	0.200774	7.69	11.97
	999	hsa-miR-151a-5p	1.30805	7.04979	7.43721	-0.19371	0.19371	122.98	184.23
	1000	hsa-miR-146b-3p	1.27899	1.61412	1.96912	-0.177504	0.177504	1.92	3.12
	1001	hsa-miR-484	1.27899	1.61412	1.96912	-0.177504	0.177504	1.92	3.12
	1002	hsa-mir-484	1.27899	1.61412	1.96912	-0.177504	0.177504	1.92	3.12
	1003	hsa-mir-10a	1.27582	9.66989	10.0213	-0.175712	0.175712	760.93	1110.05
	1004	hsa-mir-2110	1.26824	3.20637	3.5492	-0.171415	0.171415	7.69	11.45
	1005	hsa-miR-320e	1.24366	5.76616	6.08075	-0.157295	0.157295	49.96	71.3
	1006	hsa-mir-320e	1.24366	5.76616	6.08075	-0.157295	0.157295	49.96	71.3
	1007	hsa-mir-200b	1.2411	2.35439	2.66601	-0.15581	0.15581	3.84	5.72
	1008	hsa-mir-191	1.22845	9.87634	10.1732	-0.14842	0.14842	878.14	1233.39
	1009	hsa-miR-191-5p	1.22534	9.87634	10.1695	-0.146589	0.146589	878.14	1230.26
	1010	hsa-mir-320b-1	1.2246	12.1085	12.4008	-0.146157	0.146157	4129.38	5780.79
	1011	hsa-miR-320b	1.22401	12.1179	12.4095	-0.145809	0.145809	4156.29	5815.65
	1012	hsa-mir-320b-2	1.22401	12.1179	12.4095	-0.145809	0.145809	4156.29	5815.65
	1013	hsa-miR-2110	1.21556	3.20631	3.48792	-0.140809	0.140809	7.69	10.93
	1014	hsa-miR-425-5p	1.21556	3.20631	3.48792	-0.140809	0.140809	7.69	10.93
	1015	hsa-miR-10a-5p	1.20673	9.65525	9.92635	-0.13555	0.13555	753.24	1039.27
	1016	hsa-miR-320c	1.195	11.7353	11.9923	-0.128506	0.128506	3187.83	4354.85
	1017	hsa-mir-320c-2	1.195	11.7353	11.9923	-0.128506	0.128506	3187.83	4354.85
	1018	hsa-mir-320c-1	1.18968	11.7439	11.9945	-0.125289	0.125289	3207.05	4361.61
	1019	hsa-mir-92a-1	1.18139	12.1554	12.3959	-0.120243	0.120243	4265.81	5761.01
	1020	hsa-miR-92a-3p	1.17711	12.1325	12.3677	-0.117625	0.117625	4198.56	5649.64
	1021	hsa-mir-92a-2	1.17711	12.1325	12.3677	-0.117625	0.117625	4198.56	5649.64
	1022	hsa-miR-493-5p	1.15193	7.27701	7.48106	-0.102024	0.102024	144.12	189.95
	1023	hsa-miR-1287-5p	1.14601	2.35416	2.55078	-0.0983096	0.0983096	3.84	5.2
	1024	hsa-mir-1287	1.14601	2.35416	2.55078	-0.0983096	0.0983096	3.84	5.2
	1025	hsa-miR-412-5p	1.14083	8.61986	8.80994	-0.0950429	0.0950429	367.01	478.78
	1026	hsa-mir-412	1.14083	8.61986	8.80994	-0.0950429	0.0950429	367.01	478.78
	1027	hsa-mir-193a	1.13479	4.56129	4.74371	-0.0912102	0.0912102	21.14	27.58
	1028	hsa-miR-485-3p	1.12014	1.61348	1.77717	-0.0818415	0.0818415	1.92	2.6
	1029	hsa-miR-200c-3p	1.09051	2.84102	2.96602	-0.062501	0.062501	5.76	7.29
	1030	hsa-mir-200c	1.09051	2.84102	2.96602	-0.062501	0.062501	5.76	7.29
	1031	hsa-mir-151a	1.08812	9.13409	9.25592	-0.0609179	0.0609179	524.58	652.6
	1032	hsa-miR-25-3p	1.0828	9.14459	9.25936	-0.0573857	0.0573857	528.42	654.16
	1033	hsa-miR-151b	1.08189	6.188	6.30156	-0.0567784	0.0567784	67.25	83.27
	1034	hsa-mir-151b	1.08189	6.188	6.30156	-0.0567784	0.0567784	67.25	83.27
	1035	hsa-mir-28	1.07087	8.42669	8.52547	-0.0493931	0.0493931	320.9	392.91
	1036	hsa-miR-432-5p	1.0689	11.5549	11.651	-0.0480605	0.0480605	2813.13	3437.35
	1037	hsa-mir-432	1.0689	11.5549	11.651	-0.0480605	0.0480605	2813.13	3437.35
	1038	hsa-mir-25	1.05809	9.18591	9.26738	-0.0407336	0.0407336	543.8	657.81
	1039	hsa-mir-92b	1.05371	8.2235	8.29898	-0.03774	0.03774	278.62	335.67
	1040	hsa-miR-1185-2-3p	1.0509	2.3539	2.42552	-0.0358114	0.0358114	3.84	4.68
	1041	hsa-miR-7706	1.0509	2.3539	2.42552	-0.0358114	0.0358114	3.84	4.68
	1042	hsa-mir-1185-2	1.0509	2.3539	2.42552	-0.0358114	0.0358114	3.84	4.68
	1043	hsa-mir-7706	1.0509	2.3539	2.42552	-0.0358114	0.0358114	3.84	4.68
	1044	hsa-miR-29b-1-5p	1.03979	4.43	4.48629	-0.0281485	0.0281485	19.22	22.9
	1045	hsa-mir-29b-1	1.03979	4.43	4.48629	-0.0281485	0.0281485	19.22	22.9
	1046	hsa-miR-28-3p	1.0275	8.41805	8.4572	-0.0195726	0.0195726	318.98	374.7
	1047	hsa-miR-138-1-3p	1.02368	3.737	3.77077	-0.016885	0.016885	11.53	13.53
	1048	hsa-miR-151a-3p	1.02018	8.74947	8.7783	-0.0144106	0.0144106	401.6	468.37
	1049	hsa-miR-181a-2-3p	1.0058	4.12425	4.13259	-0.00416998	0.00416998	15.37	17.69
	1050	hsa-mir-31	1.00563	8.16274	8.17084	-0.00404898	0.00404898	267.09	307.05
	1051	hsa-miR-31-5p	1.0022	8.16274	8.16591	-0.00158655	0.00158655	267.09	306
	1052	hsa-miR-193a-5p	0.990585	4.5612	4.54755	0.00682355	-0.00682355	21.14	23.94
	1053	hsa-miR-144-3p	0.987209	3.73696	3.71839	0.0092863	-0.0092863	11.53	13.01
	1054	hsa-mir-185	0.982686	6.14678	6.12158	0.012599	-0.012599	65.33	73.38
	1055	hsa-miR-381-3p	0.968649	5.59283	5.54688	0.022977	-0.022977	44.2	48.92
	1056	hsa-mir-381	0.968649	5.59283	5.54688	0.022977	-0.022977	44.2	48.92
	1057	hsa-miR-181a-5p	0.966447	12.1345	12.0852	0.0246184	-0.0246184	4204.32	4644.72
	1058	hsa-mir-181a-2	0.966377	12.1397	12.0904	0.0246712	-0.0246712	4219.7	4661.37
	1059	hsa-mir-181a-1	0.965663	12.1364	12.086	0.0252039	-0.0252039	4210.09	4647.32
	1060	hsa-miR-1294	0.961206	1.6127	1.55561	0.0285415	-0.0285415	1.92	2.08
	1061	hsa-miR-3176	0.961206	1.6127	1.55561	0.0285415	-0.0285415	1.92	2.08
	1062	hsa-miR-6802-5p	0.961206	1.6127	1.55561	0.0285415	-0.0285415	1.92	2.08
	1063	hsa-mir-1294	0.961206	1.6127	1.55561	0.0285415	-0.0285415	1.92	2.08
	1064	hsa-mir-1976	0.961206	1.6127	1.55561	0.0285415	-0.0285415	1.92	2.08
	1065	hsa-mir-3176	0.961206	1.6127	1.55561	0.0285415	-0.0285415	1.92	2.08
	1066	hsa-mir-4436b-1	0.961206	1.6127	1.55561	0.0285415	-0.0285415	1.92	2.08
	1067	hsa-mir-4436b-2	0.961206	1.6127	1.55561	0.0285415	-0.0285415	1.92	2.08
	1068	hsa-mir-6802	0.961206	1.6127	1.55561	0.0285415	-0.0285415	1.92	2.08
	1069	hsa-miR-200b-5p	0.955763	2.35361	2.28834	0.0326372	-0.0326372	3.84	4.16
	1070	hsa-miR-450a-2-3p	0.955763	2.35361	2.28834	0.0326372	-0.0326372	3.84	4.16
	1071	hsa-miR-671-5p	0.955763	2.35361	2.28834	0.0326372	-0.0326372	3.84	4.16
	1072	hsa-miR-185-5p	0.955229	6.14677	6.08069	0.0330409	-0.0330409	65.33	71.3
	1073	hsa-miR-7977	0.951284	3.4957	3.42365	0.0360262	-0.0360262	9.61	10.41
	1074	hsa-mir-7977	0.951284	3.4957	3.42365	0.0360262	-0.0360262	9.61	10.41
	1075	hsa-miR-423-3p	0.945261	9.60285	9.52163	0.040608	-0.040608	726.34	784.79
	1076	hsa-miR-15a-5p	0.92913	5.65292	5.54687	0.0530239	-0.0530239	46.12	48.92
	1077	hsa-mir-15a	0.92913	5.65292	5.54687	0.0530239	-0.0530239	46.12	48.92
	1078	hsa-miR-92b-3p	0.91359	7.82651	7.69613	0.0651909	-0.0651909	211.37	220.66
	1079	hsa-mir-100	0.912108	10.5534	10.4207	0.0663619	-0.0663619	1404.64	1464.45
	1080	hsa-miR-100-5p	0.910166	10.5534	10.4176	0.0678992	-0.0678992	1404.64	1461.33
	1081	hsa-mir-6125	0.908167	3.49564	3.35667	0.0694849	-0.0694849	9.61	9.89
	1082	hsa-mir-99b	0.90012	9.05271	8.9009	0.0759053	-0.0759053	495.76	510.01
	1083	hsa-miR-1244	0.899372	3.20581	3.0528	0.0765053	-0.0765053	7.69	7.81
	1084	hsa-mir-1244-1	0.899372	3.20581	3.0528	0.0765053	-0.0765053	7.69	7.81
	1085	hsa-miR-320a-3p	0.89217	13.6919	13.5273	0.0823044	-0.0823044	12376.6	12622.2
	1086	hsa-mir-320a	0.89217	13.6919	13.5273	0.0823044	-0.0823044	12376.6	12622.2
	1087	hsa-mir-16-2	0.890843	6.5462	6.37945	0.0833786	-0.0833786	86.47	87.95
	1088	hsa-miR-206	0.887106	3.94344	3.77062	0.0864109	-0.0864109	13.45	13.53
	1089	hsa-mir-206	0.887106	3.94344	3.77062	0.0864109	-0.0864109	13.45	13.53
	1090	hsa-miR-4466	0.860603	2.35328	2.13669	0.10829	-0.10829	3.84	3.64
	1091	hsa-mir-137	0.860603	2.35328	2.13669	0.10829	-0.10829	3.84	3.64
	1092	hsa-mir-4466	0.860603	2.35328	2.13669	0.10829	-0.10829	3.84	3.64
	1093	hsa-mir-361	0.849916	8.12079	7.88618	0.117304	-0.117304	259.41	251.88
	1094	hsa-miR-6740-5p	0.846658	3.2057	2.96555	0.120074	-0.120074	7.69	7.29
	1095	hsa-mir-6740	0.846658	3.2057	2.96555	0.120074	-0.120074	7.69	7.29
	1096	hsa-miR-16-5p	0.833596	6.54619	6.28361	0.13129	-0.13129	86.47	82.23
	1097	hsa-mir-16-1	0.833596	6.54619	6.28361	0.13129	-0.13129	86.47	82.23
	1098	hsa-miR-361-5p	0.830696	8.12078	7.85318	0.133804	-0.133804	259.41	246.16
	1099	hsa-miR-224-5p	0.824807	6.22821	5.95034	0.138936	-0.138936	69.18	65.05
	1100	hsa-mir-224	0.824807	6.22821	5.95034	0.138936	-0.138936	69.18	65.05
	1101	hsa-miR-877-5p	0.78304	6.51414	6.1613	0.176421	-0.176421	84.55	75.46
	1102	hsa-mir-877	0.78304	6.51414	6.1613	0.176421	-0.176421	84.55	75.46
	1103	hsa-miR-541-3p	0.778801	3.49542	3.13474	0.180337	-0.180337	9.61	8.33
	1104	hsa-let-7c	0.770195	9.02452	8.64782	0.188353	-0.188353	486.15	427.78
	1105	hsa-let-7c-5p	0.770195	9.02452	8.64782	0.188353	-0.188353	486.15	427.78
	1106	hsa-miR-222-3p	0.766941	8.91212	8.5293	0.191407	-0.191407	449.64	393.96
	1107	hsa-mir-222	0.766941	8.91212	8.5293	0.191407	-0.191407	449.64	393.96
	1108	hsa-miR-99b-5p	0.738533	9.01882	8.58156	0.218633	-0.218633	484.23	408.53
	1109	hsa-mir-103a-2	0.730496	14.0129	13.5598	0.226526	-0.226526	15460.7	12910
	1110	hsa-miR-103a-3p	0.730114	14.0129	13.5591	0.226903	-0.226903	15460.7	12903.2
	1111	hsa-mir-103a-1	0.730114	14.0129	13.5591	0.226903	-0.226903	15460.7	12903.2
	1112	hsa-mir-143	0.720252	10.1142	9.64077	0.236713	-0.236713	1035.71	852.44
	1113	hsa-mir-941-1	0.717644	5.32328	4.84462	0.23933	-0.23933	36.51	29.66
	1114	hsa-miR-143-3p	0.716742	10.1142	9.63372	0.240237	-0.240237	1035.71	848.28
	1115	hsa-miR-107	0.708994	14.007	13.5108	0.248077	-0.248077	15397.3	12478.5
	1116	hsa-mir-107	0.708994	14.007	13.5108	0.248077	-0.248077	15397.3	12478.5
	1117	hsa-miR-941	0.705496	5.32327	4.81998	0.251645	-0.251645	36.51	29.14
	1118	hsa-miR-654-5p	0.70342	4.79232	4.28478	0.253771	-0.253771	24.98	19.78
	1119	hsa-mir-941-2	0.70202	6.3051	5.79469	0.255208	-0.255208	73.02	58.29
	1120	hsa-mir-941-3	0.70202	6.3051	5.79469	0.255208	-0.255208	73.02	58.29
	1121	hsa-mir-941-4	0.70202	6.3051	5.79469	0.255208	-0.255208	73.02	58.29
	1122	hsa-mir-941-5	0.70202	6.3051	5.79469	0.255208	-0.255208	73.02	58.29
	1123	hsa-miR-543	0.700224	4.2845	3.77039	0.257055	-0.257055	17.29	13.53
	1124	hsa-mir-543	0.700224	4.2845	3.77039	0.257055	-0.257055	17.29	13.53
	1125	hsa-mir-501	0.687468	3.20533	2.66469	0.270317	-0.270317	7.69	5.72
	1126	hsa-miR-660-5p	0.683508	7.04971	6.50074	0.274484	-0.274484	122.98	95.76
	1127	hsa-mir-660	0.683508	7.04971	6.50074	0.274484	-0.274484	122.98	95.76
	1128	hsa-miR-181a-3p	0.67019	2.35245	1.77509	0.288679	-0.288679	3.84	2.6
	1129	hsa-miR-23a-3p	0.652849	9.50425	8.88907	0.307589	-0.307589	678.3	505.84
	1130	hsa-miR-208b-3p	0.649404	3.49515	2.87234	0.311406	-0.311406	9.61	6.77
	1131	hsa-mir-208b	0.649404	3.49515	2.87234	0.311406	-0.311406	9.61	6.77
	1132	hsa-mir-424	0.646774	5.8194	5.19073	0.314333	-0.314333	51.88	37.99
	1133	hsa-miR-873-5p	0.643032	1.6104	0.973365	0.318519	-0.318519	1.92	1.04
	1134	hsa-mir-5001	0.643032	1.6104	0.973365	0.318519	-0.318519	1.92	1.04
	1135	hsa-mir-23a	0.642155	9.53254	8.89353	0.319503	-0.319503	691.75	507.41
	1136	hsa-miR-424-3p	0.638161	5.81939	5.17138	0.324004	-0.324004	51.88	37.47
	1137	hsa-mir-23b	0.625144	9.45442	8.77668	0.33887	-0.33887	655.24	467.85
	1138	hsa-miR-23b-3p	0.623064	9.45442	8.77187	0.341274	-0.341274	655.24	466.29
	1139	hsa-miR-125b-2-3p	0.619316	4.56088	3.86963	0.345626	-0.345626	21.14	14.57
	1140	hsa-let-7e	0.616973	10.4492	9.75245	0.34836	-0.34836	1306.65	921.14
	1141	hsa-miR-1307-5p	0.615285	4.1238	3.42312	0.350337	-0.350337	15.37	10.41
	1142	hsa-mir-541	0.614259	8.4093	7.70622	0.351541	-0.351541	317.05	222.22
	1143	hsa-miR-146a-5p	0.613875	2.83971	2.13572	0.351991	-0.351991	5.76	3.64
	1144	hsa-miR-193b-3p	0.613875	2.83971	2.13572	0.351991	-0.351991	5.76	3.64
	1145	hsa-miR-24-2-5p	0.613875	2.83971	2.13572	0.351991	-0.351991	5.76	3.64
	1146	hsa-mir-146a	0.613875	2.83971	2.13572	0.351991	-0.351991	5.76	3.64
	1147	hsa-let-7e-5p	0.612444	10.4492	9.74182	0.353675	-0.353675	1306.65	914.37
	1148	hsa-miR-541-5p	0.60975	8.36507	7.65137	0.356855	-0.356855	307.45	213.89
	1149	hsa-miR-433-3p	0.597542	7.40487	6.66198	0.371443	-0.371443	157.57	107.21
	1150	hsa-mir-433	0.597542	7.40487	6.66198	0.371443	-0.371443	157.57	107.21
	1151	hsa-miR-125b-1-3p	0.589863	7.87781	7.11626	0.380774	-0.380774	219.06	147.28
	1152	hsa-mir-4485	0.587384	4.12375	3.35613	0.383812	-0.383812	15.37	9.89
	1153	hsa-mir-125b-1	0.579956	7.92732	7.14133	0.392992	-0.392992	226.74	149.88
	1154	hsa-miR-628-3p	0.574935	2.35193	1.5534	0.399264	-0.399264	3.84	2.08
	1155	hsa-mir-628	0.574935	2.35193	1.5534	0.399264	-0.399264	3.84	2.08
	1156	hsa-mir-654	0.559713	5.32318	4.48594	0.418621	-0.418621	36.51	22.9
	1157	hsa-miR-122-5p	0.555706	15.0675	14.2199	0.423803	-0.423803	32114.7	20399.8
	1158	hsa-mir-122	0.555706	15.0675	14.2199	0.423803	-0.423803	32114.7	20399.8
	1159	hsa-mir-370	0.554729	7.17804	6.3279	0.425073	-0.425073	134.51	84.83
	1160	hsa-miR-370-3p	0.55137	7.17804	6.31914	0.429454	-0.429454	134.51	84.31
	1161	hsa-mir-144	0.548265	5.5296	4.66254	0.433527	-0.433527	42.27	26.02
	1162	hsa-miR-218-1-3p	0.545921	2.83943	1.96619	0.436618	-0.436618	5.76	3.12
	1163	hsa-miR-410-3p	0.542013	6.01545	5.13185	0.4418	-0.4418	59.57	36.43
	1164	hsa-mir-410	0.542013	6.01545	5.13185	0.4418	-0.4418	59.57	36.43
	1165	hsa-mir-380	0.541946	8.01012	7.12634	0.44189	-0.44189	240.19	148.32
	1166	hsa-miR-186-5p	0.537051	6.41325	5.51638	0.448434	-0.448434	78.78	47.88
	1167	hsa-mir-186	0.537051	6.41325	5.51638	0.448434	-0.448434	78.78	47.88
	1168	hsa-miR-380-3p	0.532513	8.01012	7.101	0.454556	-0.454556	240.19	145.72
	1169	hsa-mir-26a-1	0.530817	10.7103	9.79654	0.456857	-0.456857	1566.05	949.76
	1170	hsa-miR-26a-5p	0.530236	10.7103	9.79496	0.457646	-0.457646	1566.05	948.72
	1171	hsa-miR-215-5p	0.529233	3.20486	2.28683	0.459013	-0.459013	7.69	4.16
	1172	hsa-mir-215	0.529233	3.20486	2.28683	0.459013	-0.459013	7.69	4.16
	1173	hsa-mir-3654	0.529233	3.20486	2.28683	0.459013	-0.459013	7.69	4.16
	1174	hsa-mir-450a-2	0.529233	3.20486	2.28683	0.459013	-0.459013	7.69	4.16
	1175	hsa-miR-152-3p	0.528952	7.73205	6.81326	0.459396	-0.459396	197.92	119.18
	1176	hsa-mir-152	0.528952	7.73205	6.81326	0.459396	-0.459396	197.92	119.18
	1177	hsa-mir-26a-2	0.526012	10.7226	9.79575	0.463417	-0.463417	1579.5	949.24
	1178	hsa-miR-376b-3p	0.519143	3.49483	2.54903	0.472898	-0.472898	9.61	5.2
	1179	hsa-mir-376b	0.519143	3.49483	2.54903	0.472898	-0.472898	9.61	5.2
	1180	hsa-miR-328-3p	0.507656	3.94285	2.96478	0.489039	-0.489039	13.45	7.29
	1181	hsa-mir-328	0.507656	3.94285	2.96478	0.489039	-0.489039	13.45	7.29
	1182	hsa-miR-451a	0.488037	5.16702	4.13208	0.517469	-0.517469	32.67	17.69
	1183	hsa-mir-451a	0.488037	5.16702	4.13208	0.517469	-0.517469	32.67	17.69
	1184	hsa-miR-184	0.483916	1.60867	0.561503	0.523585	-0.523585	1.92	0.52
	1185	hsa-miR-4646-5p	0.483916	1.60867	0.561503	0.523585	-0.523585	1.92	0.52
	1186	hsa-miR-4700-5p	0.483916	1.60867	0.561503	0.523585	-0.523585	1.92	0.52
	1187	hsa-miR-668-5p	0.483916	1.60867	0.561503	0.523585	-0.523585	1.92	0.52
	1188	hsa-miR-6816-5p	0.483916	1.60867	0.561503	0.523585	-0.523585	1.92	0.52
	1189	hsa-miR-6862-5p	0.483916	1.60867	0.561503	0.523585	-0.523585	1.92	0.52
	1190	hsa-miR-939-5p	0.483916	1.60867	0.561503	0.523585	-0.523585	1.92	0.52
	1191	hsa-mir-184	0.483916	1.60867	0.561503	0.523585	-0.523585	1.92	0.52
	1192	hsa-mir-200a	0.483916	1.60867	0.561503	0.523585	-0.523585	1.92	0.52
	1193	hsa-mir-4646	0.483916	1.60867	0.561503	0.523585	-0.523585	1.92	0.52
	1194	hsa-mir-4695	0.483916	1.60867	0.561503	0.523585	-0.523585	1.92	0.52
	1195	hsa-mir-4700	0.483916	1.60867	0.561503	0.523585	-0.523585	1.92	0.52
	1196	hsa-mir-5687	0.483916	1.60867	0.561503	0.523585	-0.523585	1.92	0.52
	1197	hsa-mir-668	0.483916	1.60867	0.561503	0.523585	-0.523585	1.92	0.52
	1198	hsa-mir-6816	0.483916	1.60867	0.561503	0.523585	-0.523585	1.92	0.52
	1199	hsa-mir-6862-1	0.483916	1.60867	0.561503	0.523585	-0.523585	1.92	0.52
	1200	hsa-mir-6862-2	0.483916	1.60867	0.561503	0.523585	-0.523585	1.92	0.52
	1201	hsa-mir-758	0.483916	1.60867	0.561503	0.523585	-0.523585	1.92	0.52
	1202	hsa-mir-939	0.483916	1.60867	0.561503	0.523585	-0.523585	1.92	0.52
	1203	hsa-miR-1225-5p	0.479654	2.35131	1.29138	0.529968	-0.529968	3.84	1.56
	1204	hsa-mir-1225	0.479654	2.35131	1.29138	0.529968	-0.529968	3.84	1.56
	1205	hsa-miR-34c-5p	0.477953	2.83912	1.77406	0.532529	-0.532529	5.76	2.6
	1206	hsa-miR-3615	0.477953	2.83912	1.77406	0.532529	-0.532529	5.76	2.6
	1207	hsa-miR-490-5p	0.477953	2.83912	1.77406	0.532529	-0.532529	5.76	2.6
	1208	hsa-miR-542-3p	0.477953	2.83912	1.77406	0.532529	-0.532529	5.76	2.6
	1209	hsa-mir-34c	0.477953	2.83912	1.77406	0.532529	-0.532529	5.76	2.6
	1210	hsa-mir-3615	0.477953	2.83912	1.77406	0.532529	-0.532529	5.76	2.6
	1211	hsa-mir-490	0.477953	2.83912	1.77406	0.532529	-0.532529	5.76	2.6
	1212	hsa-miR-4485-3p	0.475768	4.12356	3.05189	0.535836	-0.535836	15.37	7.81
	1213	hsa-miR-342-5p	0.474873	4.7921	3.71771	0.537193	-0.537193	24.98	13.01
	1214	hsa-mir-342	0.474873	4.7921	3.71771	0.537193	-0.537193	24.98	13.01
	1215	hsa-miR-101-3p	0.465872	6.8839	5.78191	0.550997	-0.550997	109.53	57.77
	1216	hsa-mir-101-2	0.465872	6.8839	5.78191	0.550997	-0.550997	109.53	57.77
	1217	hsa-mir-101-1	0.461754	6.8839	5.7691	0.557401	-0.557401	109.53	57.25
	1218	hsa-mir-125b-2	0.46096	5.167	4.04971	0.558644	-0.558644	32.67	16.65
	1219	hsa-mir-12136	0.451089	12.2697	11.1211	0.574258	-0.574258	4617.46	2380.39
	1220	hsa-miR-12136	0.444003	12.2654	11.0941	0.585679	-0.585679	4604	2336.15
	1221	hsa-miR-331-5p	0.433828	4.56064	3.35584	0.602402	-0.602402	21.14	9.89
	1222	hsa-mir-331	0.433828	4.56064	3.35584	0.602402	-0.602402	21.14	9.89
	1223	hsa-mir-455	0.419952	4.12345	2.87175	0.625851	-0.625851	15.37	6.77
	1224	hsa-mir-411	0.413578	4.99139	3.71762	0.636885	-0.636885	28.82	13.01
	1225	hsa-miR-487b-3p	0.402643	3.73588	2.42345	0.656213	-0.656213	11.53	4.68
	1226	hsa-mir-487b	0.402643	3.73588	2.42345	0.656213	-0.656213	11.53	4.68
	1227	hsa-miR-30e-5p	0.393073	4.89512	3.54799	0.673566	-0.673566	26.9	11.45
	1228	hsa-mir-6515	0.392603	4.56058	3.21172	0.674428	-0.674428	21.14	8.85
	1229	hsa-miR-148a-3p	0.39208	9.59519	8.24442	0.675389	-0.675389	722.5	323.18
	1230	hsa-mir-148a	0.39208	9.59519	8.24442	0.675389	-0.675389	722.5	323.18
	1231	hsa-miR-214-3p	0.389676	3.49442	2.13477	0.679826	-0.679826	9.61	3.64
	1232	hsa-miR-144-5p	0.388503	5.08158	3.71758	0.682001	-0.682001	30.74	13.01
	1233	hsa-miR-210-3p	0.380513	3.94256	2.54858	0.696992	-0.696992	13.45	5.2
	1234	hsa-mir-210	0.380513	3.94256	2.54858	0.696992	-0.696992	13.45	5.2
	1235	hsa-miR-127-5p	0.379585	5.81925	4.42175	0.698753	-0.698753	51.88	21.86
	1236	hsa-miR-21-3p	0.368408	7.87778	6.43716	0.720312	-0.720312	219.06	91.59
	1237	hsa-miR-411-5p	0.367703	4.99133	3.54795	0.721694	-0.721694	28.82	11.45
	1238	hsa-miR-376c-3p	0.366132	3.73577	2.2862	0.724782	-0.724782	11.53	4.16
	1239	hsa-mir-376c	0.366132	3.73577	2.2862	0.724782	-0.724782	11.53	4.16
	1240	hsa-miR-369-3p	0.345574	7.70389	6.17095	0.766468	-0.766468	194.08	75.98
	1241	hsa-mir-369	0.345574	7.70389	6.17095	0.766468	-0.766468	194.08	75.98
	1242	hsa-miR-6852-5p	0.341995	2.83838	1.29042	0.773975	-0.773975	5.76	1.56
	1243	hsa-mir-30b	0.341995	2.83838	1.29042	0.773975	-0.773975	5.76	1.56
	1244	hsa-mir-6852	0.341995	2.83838	1.29042	0.773975	-0.773975	5.76	1.56
	1245	hsa-mir-146b	0.340453	8.74943	7.19496	0.777237	-0.777237	401.6	155.6
	1246	hsa-miR-146b-5p	0.335271	8.74254	7.16594	0.7883	-0.7883	399.68	152.48
	1247	hsa-miR-22-3p	0.333412	8.34692	6.7623	0.792311	-0.792311	303.6	115.01
	1248	hsa-mir-22	0.333412	8.34692	6.7623	0.792311	-0.792311	303.6	115.01
	1249	hsa-miR-1260b	0.32962	3.73565	2.13453	0.800563	-0.800563	11.53	3.64
	1250	hsa-mir-1260b	0.32962	3.73565	2.13453	0.800563	-0.800563	11.53	3.64
	1251	hsa-mir-214	0.32962	3.73565	2.13453	0.800563	-0.800563	11.53	3.64
	1252	hsa-mir-6736	0.32962	3.73565	2.13453	0.800563	-0.800563	11.53	3.64
	1253	hsa-miR-12129	0.328444	1.60628	0	0.80314	-0.80314	1.92	0
	1254	hsa-miR-126-3p	0.328444	1.60628	0	0.80314	-0.80314	1.92	0
	1255	hsa-miR-137-5p	0.328444	1.60628	0	0.80314	-0.80314	1.92	0
	1256	hsa-miR-15b-5p	0.328444	1.60628	0	0.80314	-0.80314	1.92	0
	1257	hsa-miR-200a-3p	0.328444	1.60628	0	0.80314	-0.80314	1.92	0
	1258	hsa-miR-214-5p	0.328444	1.60628	0	0.80314	-0.80314	1.92	0
	1259	hsa-miR-3124-5p	0.328444	1.60628	0	0.80314	-0.80314	1.92	0
	1260	hsa-miR-3154	0.328444	1.60628	0	0.80314	-0.80314	1.92	0
	1261	hsa-miR-3199	0.328444	1.60628	0	0.80314	-0.80314	1.92	0
	1262	hsa-miR-4276	0.328444	1.60628	0	0.80314	-0.80314	1.92	0
	1263	hsa-miR-4436b-5p	0.328444	1.60628	0	0.80314	-0.80314	1.92	0
	1264	hsa-miR-4634	0.328444	1.60628	0	0.80314	-0.80314	1.92	0
	1265	hsa-miR-4767	0.328444	1.60628	0	0.80314	-0.80314	1.92	0
	1266	hsa-miR-5001-3p	0.328444	1.60628	0	0.80314	-0.80314	1.92	0
	1267	hsa-miR-5591-3p	0.328444	1.60628	0	0.80314	-0.80314	1.92	0
	1268	hsa-miR-6073	0.328444	1.60628	0	0.80314	-0.80314	1.92	0
	1269	hsa-miR-615-3p	0.328444	1.60628	0	0.80314	-0.80314	1.92	0
	1270	hsa-miR-6803-5p	0.328444	1.60628	0	0.80314	-0.80314	1.92	0
	1271	hsa-miR-6888-5p	0.328444	1.60628	0	0.80314	-0.80314	1.92	0
	1272	hsa-miR-7106-3p	0.328444	1.60628	0	0.80314	-0.80314	1.92	0
	1273	hsa-miR-758-3p	0.328444	1.60628	0	0.80314	-0.80314	1.92	0
	1274	hsa-miR-761	0.328444	1.60628	0	0.80314	-0.80314	1.92	0
	1275	hsa-miR-95-3p	0.328444	1.60628	0	0.80314	-0.80314	1.92	0
	1276	hsa-mir-12129	0.328444	1.60628	0	0.80314	-0.80314	1.92	0
	1277	hsa-mir-15b	0.328444	1.60628	0	0.80314	-0.80314	1.92	0
	1278	hsa-mir-3124	0.328444	1.60628	0	0.80314	-0.80314	1.92	0
	1279	hsa-mir-3154	0.328444	1.60628	0	0.80314	-0.80314	1.92	0
	1280	hsa-mir-3199-1	0.328444	1.60628	0	0.80314	-0.80314	1.92	0
	1281	hsa-mir-3199-2	0.328444	1.60628	0	0.80314	-0.80314	1.92	0
	1282	hsa-mir-4276	0.328444	1.60628	0	0.80314	-0.80314	1.92	0
	1283	hsa-mir-4634	0.328444	1.60628	0	0.80314	-0.80314	1.92	0
	1284	hsa-mir-4767	0.328444	1.60628	0	0.80314	-0.80314	1.92	0
	1285	hsa-mir-4786	0.328444	1.60628	0	0.80314	-0.80314	1.92	0
	1286	hsa-mir-5591	0.328444	1.60628	0	0.80314	-0.80314	1.92	0
	1287	hsa-mir-6073	0.328444	1.60628	0	0.80314	-0.80314	1.92	0
	1288	hsa-mir-615	0.328444	1.60628	0	0.80314	-0.80314	1.92	0
	1289	hsa-mir-6803	0.328444	1.60628	0	0.80314	-0.80314	1.92	0
	1290	hsa-mir-6888	0.328444	1.60628	0	0.80314	-0.80314	1.92	0
	1291	hsa-mir-7106	0.328444	1.60628	0	0.80314	-0.80314	1.92	0
	1292	hsa-mir-7150	0.328444	1.60628	0	0.80314	-0.80314	1.92	0
	1293	hsa-mir-761	0.328444	1.60628	0	0.80314	-0.80314	1.92	0
	1294	hsa-mir-95	0.328444	1.60628	0	0.80314	-0.80314	1.92	0
	1295	hsa-let-7f-1-3p	0.318167	3.204	1.55185	0.826072	-0.826072	7.69	2.08
	1296	hsa-miR-501-3p	0.318167	3.204	1.55185	0.826072	-0.826072	7.69	2.08
	1297	hsa-mir-339	0.318167	3.204	1.55185	0.826072	-0.826072	7.69	2.08
	1298	hsa-mir-218-1	0.311337	4.89501	3.21156	0.841724	-0.841724	26.9	8.85
	1299	hsa-mir-193b	0.301265	7.98692	6.25603	0.865447	-0.865447	236.35	80.66
	1300	hsa-miR-382-3p	0.295158	5.24699	3.48655	0.880219	-0.880219	34.59	10.93
	1301	hsa-miR-193b-5p	0.295019	7.95141	6.19029	0.88056	-0.88056	230.58	77.02
	1302	hsa-miR-654-3p	0.293107	3.73553	1.96503	0.885251	-0.885251	11.53	3.12
	1303	hsa-miR-139-3p	0.289164	2.3497	0.559665	0.89502	-0.89502	3.84	0.52
	1304	hsa-miR-377-5p	0.289164	2.3497	0.559665	0.89502	-0.89502	3.84	0.52
	1305	hsa-mir-377	0.289164	2.3497	0.559665	0.89502	-0.89502	3.84	0.52
	1306	hsa-mir-648	0.289164	2.3497	0.559665	0.89502	-0.89502	3.84	0.52
	1307	hsa-miR-142-5p	0.285599	3.9423	2.13436	0.903968	-0.903968	13.45	3.64
	1308	hsa-mir-142	0.285599	3.9423	2.13436	0.903968	-0.903968	13.45	3.64
	1309	hsa-miR-192-5p	0.277267	9.10205	7.25139	0.925326	-0.925326	513.05	161.85
	1310	hsa-mir-192	0.277267	9.10205	7.25139	0.925326	-0.925326	513.05	161.85
	1311	hsa-miR-30b-3p	0.274032	2.83792	0.970341	0.933791	-0.933791	5.76	1.04
	1312	hsa-miR-3190-3p	0.274032	2.83792	0.970341	0.933791	-0.933791	5.76	1.04
	1313	hsa-mir-3190	0.274032	2.83792	0.970341	0.933791	-0.933791	5.76	1.04
	1314	hsa-mir-4653	0.274032	2.83792	0.970341	0.933791	-0.933791	5.76	1.04
	1315	hsa-miR-218-5p	0.268523	4.56036	2.66347	0.948442	-0.948442	21.14	5.72
	1316	hsa-mir-10395	0.265941	10.0117	8.10085	0.95541	-0.95541	964.61	292.47
	1317	hsa-miR-339-5p	0.265401	3.20372	1.28997	0.956877	-0.956877	7.69	1.56
	1318	hsa-miR-1260a	0.256595	3.7354	1.77296	0.981219	-0.981219	11.53	2.6
	1319	hsa-mir-1260a	0.256595	3.7354	1.77296	0.981219	-0.981219	11.53	2.6
	1320	hsa-miR-1224-5p	0.253961	3.9422	1.96488	0.98866	-0.98866	13.45	3.12
	1321	hsa-mir-1224	0.253961	3.9422	1.96488	0.98866	-0.98866	13.45	3.12
	1322	hsa-miR-10395-3p	0.251202	9.9768	7.98371	0.996541	-0.996541	941.55	269.58
	1323	hsa-mir-218-2	0.247028	4.68068	2.66342	1.00863	-1.00863	23.06	5.72
	1324	hsa-miR-10395-5p	0.23291	10.003	7.90088	1.05108	-1.05108	958.85	254.48
	1325	hsa-miR-4306	0.230486	5.08138	2.96413	1.05862	-1.05862	30.74	7.29
	1326	hsa-mir-4306	0.230486	5.08138	2.96413	1.05862	-1.05862	30.74	7.29
	1327	hsa-miR-143-5p	0.226378	4.42894	2.28574	1.0716	-1.0716	19.22	4.16
	1328	hsa-mir-542	0.225393	4.28365	2.13417	1.07474	-1.07474	17.29	3.64
	1329	hsa-miR-25-5p	0.224039	4.12296	1.96478	1.07909	-1.07909	15.37	3.12
	1330	hsa-mir-323a	0.22234	8.14184	5.97268	1.08458	-1.08458	263.25	66.09
	1331	hsa-miR-125a-5p	0.220086	3.73526	1.5514	1.09193	-1.09193	11.53	2.08
	1332	hsa-miR-125b-5p	0.220086	3.73526	1.5514	1.09193	-1.09193	11.53	2.08
	1333	hsa-miR-323a-3p	0.217175	8.14184	5.93877	1.10154	-1.10154	263.25	64.53
	1334	hsa-miR-145-3p	0.217039	3.49372	1.28974	1.10199	-1.10199	9.61	1.56
	1335	hsa-mir-145	0.217039	3.49372	1.28974	1.10199	-1.10199	9.61	1.56
	1336	hsa-miR-3126-5p	0.206141	2.8374	0.55911	1.13915	-1.13915	5.76	0.52
	1337	hsa-mir-3126	0.206141	2.8374	0.55911	1.13915	-1.13915	5.76	0.52
	1338	hsa-miR-204-3p	0.204792	8.20347	5.9157	1.14388	-1.14388	274.78	63.49
	1339	hsa-mir-204	0.204792	8.20347	5.9157	1.14388	-1.14388	274.78	63.49
	1340	hsa-let-7d-3p	0.200425	4.28358	1.96471	1.15943	-1.15943	17.29	3.12
	1341	hsa-mir-127	0.196823	10.776	8.43093	1.17252	-1.17252	1639.07	367.93
	1342	hsa-miR-1288-5p	0.196333	2.34863	0	1.17431	-1.17431	3.84	0
	1343	hsa-miR-139-5p	0.196333	2.34863	0	1.17431	-1.17431	3.84	0
	1344	hsa-miR-211-3p	0.196333	2.34863	0	1.17431	-1.17431	3.84	0
	1345	hsa-miR-3622a-5p	0.196333	2.34863	0	1.17431	-1.17431	3.84	0
	1346	hsa-miR-374a-3p	0.196333	2.34863	0	1.17431	-1.17431	3.84	0
	1347	hsa-miR-450a-5p	0.196333	2.34863	0	1.17431	-1.17431	3.84	0
	1348	hsa-miR-6762-5p	0.196333	2.34863	0	1.17431	-1.17431	3.84	0
	1349	hsa-miR-767-5p	0.196333	2.34863	0	1.17431	-1.17431	3.84	0
	1350	hsa-mir-1288	0.196333	2.34863	0	1.17431	-1.17431	3.84	0
	1351	hsa-mir-211	0.196333	2.34863	0	1.17431	-1.17431	3.84	0
	1352	hsa-mir-3622a	0.196333	2.34863	0	1.17431	-1.17431	3.84	0
	1353	hsa-mir-374a	0.196333	2.34863	0	1.17431	-1.17431	3.84	0
	1354	hsa-mir-450a-1	0.196333	2.34863	0	1.17431	-1.17431	3.84	0
	1355	hsa-mir-649	0.196333	2.34863	0	1.17431	-1.17431	3.84	0
	1356	hsa-mir-6504	0.196333	2.34863	0	1.17431	-1.17431	3.84	0
	1357	hsa-mir-6762	0.196333	2.34863	0	1.17431	-1.17431	3.84	0
	1358	hsa-mir-6890	0.196333	2.34863	0	1.17431	-1.17431	3.84	0
	1359	hsa-mir-767	0.196333	2.34863	0	1.17431	-1.17431	3.84	0
	1360	hsa-miR-127-3p	0.191217	10.7296	8.34286	1.19336	-1.19336	1587.19	346.08
	1361	hsa-miR-99a-5p	0.18281	5.3228	2.87122	1.22579	-1.22579	36.51	6.77
	1362	hsa-mir-99a	0.18281	5.3228	2.87122	1.22579	-1.22579	36.51	6.77
	1363	hsa-miR-1468-5p	0.181224	4.42883	1.96467	1.23208	-1.23208	19.22	3.12
	1364	hsa-mir-1468	0.181224	4.42883	1.96467	1.23208	-1.23208	19.22	3.12
	1365	hsa-miR-1247-3p	0.173905	3.4935	0.969869	1.26181	-1.26181	9.61	1.04
	1366	hsa-miR-3168	0.173905	3.4935	0.969869	1.26181	-1.26181	9.61	1.04
	1367	hsa-mir-1247	0.173905	3.4935	0.969869	1.26181	-1.26181	9.61	1.04
	1368	hsa-mir-3168	0.173905	3.4935	0.969869	1.26181	-1.26181	9.61	1.04
	1369	hsa-mir-139	0.159967	3.20308	0.558926	1.32208	-1.32208	7.69	0.52
	1370	hsa-miR-455-5p	0.159068	3.94186	1.28958	1.32614	-1.32614	13.45	1.56
	1371	hsa-miR-4521	0.150553	5.39492	2.66327	1.36583	-1.36583	38.43	5.72
	1372	hsa-mir-4521	0.150553	5.39492	2.66327	1.36583	-1.36583	38.43	5.72
	1373	hsa-miR-7705	0.150495	4.28344	1.55123	1.3661	-1.3661	17.29	2.08
	1374	hsa-mir-7705	0.150495	4.28344	1.55123	1.3661	-1.3661	17.29	2.08
	1375	hsa-miR-542-5p	0.147101	3.73494	0.969822	1.38256	-1.38256	11.53	1.04
	1376	hsa-miR-323b-3p	0.146417	8.05535	5.2835	1.38592	-1.38592	247.88	40.59
	1377	hsa-mir-323b	0.146417	8.05535	5.2835	1.38592	-1.38592	247.88	40.59
	1378	hsa-miR-221-5p	0.144846	4.56008	1.77267	1.3937	-1.3937	21.14	2.6
	1379	hsa-miR-6529-5p	0.141125	14.7123	11.8874	1.41248	-1.41248	25106.8	4049.36
	1380	hsa-mir-6529	0.141125	14.7123	11.8874	1.41248	-1.41248	25106.8	4049.36
	1381	hsa-miR-10b-3p	0.140328	4.12268	1.28956	1.41656	-1.41656	15.37	1.56
	1382	hsa-miR-199a-5p	0.140328	4.12268	1.28956	1.41656	-1.41656	15.37	1.56
	1383	hsa-miR-6789-5p	0.140328	4.12268	1.28956	1.41656	-1.41656	15.37	1.56
	1384	hsa-mir-548o-2	0.140328	4.12268	1.28956	1.41656	-1.41656	15.37	1.56
	1385	hsa-mir-6789	0.140328	4.12268	1.28956	1.41656	-1.41656	15.37	1.56
	1386	hsa-miR-23a-5p	0.139971	2.8368	0	1.4184	-1.4184	5.76	0
	1387	hsa-miR-4435	0.139971	2.8368	0	1.4184	-1.4184	5.76	0
	1388	hsa-miR-450b-5p	0.139971	2.8368	0	1.4184	-1.4184	5.76	0
	1389	hsa-mir-4435-1	0.139971	2.8368	0	1.4184	-1.4184	5.76	0
	1390	hsa-mir-4435-2	0.139971	2.8368	0	1.4184	-1.4184	5.76	0
	1391	hsa-mir-450b	0.139971	2.8368	0	1.4184	-1.4184	5.76	0
	1392	hsa-miR-199a-3p	0.137396	12.9023	10.0388	1.43179	-1.43179	7159.65	1123.58
	1393	hsa-miR-199b-3p	0.137396	12.9023	10.0388	1.43179	-1.43179	7159.65	1123.58
	1394	hsa-mir-199a-1	0.137292	12.9054	10.0408	1.43234	-1.43234	7175.02	1125.14
	1395	hsa-mir-199a-2	0.137255	12.9058	10.0408	1.43253	-1.43253	7176.94	1125.14
	1396	hsa-mir-199b	0.137028	12.9062	10.0388	1.43373	-1.43373	7178.87	1123.58
	1397	hsa-mir-1248	0.134764	6.37787	3.48638	1.44574	-1.44574	76.86	10.93
	1398	hsa-mir-10394	0.133366	5.87057	2.96403	1.45327	-1.45327	53.8	7.29
	1399	hsa-mir-663a	0.130817	3.49326	0.558879	1.46719	-1.46719	9.61	0.52
	1400	hsa-miR-6515-3p	0.12424	4.56002	1.55123	1.5044	-1.5044	21.14	2.08
	1401	hsa-mir-486-1	0.114224	14.6744	11.5443	1.56503	-1.56503	24455.4	3192.23
	1402	hsa-miR-486-5p	0.113265	14.6743	11.5321	1.57111	-1.57111	24453.5	3165.17
	1403	hsa-miR-548o-3p	0.112443	4.12258	0.969844	1.57637	-1.57637	15.37	1.04
	1404	hsa-mir-548o	0.112443	4.12258	0.969844	1.57637	-1.57637	15.37	1.04
	1405	hsa-mir-486-2	0.111152	14.8174	11.648	1.5847	-1.5847	27003.4	3430.07
	1406	hsa-miR-3152-3p	0.108616	3.2027	0	1.60135	-1.60135	7.69	0
	1407	hsa-miR-409-5p	0.108616	3.2027	0	1.60135	-1.60135	7.69	0
	1408	hsa-mir-3152	0.108616	3.2027	0	1.60135	-1.60135	7.69	0
	1409	hsa-mir-423	0.107256	16.2827	13.0618	1.61044	-1.61044	74565.3	9141.12
	1410	hsa-miR-1248	0.10222	6.06024	2.76999	1.64512	-1.64512	61.49	6.24
	1411	hsa-miR-423-5p	0.0990129	16.2686	12.9324	1.66812	-1.66812	73838.9	8356.33
	1412	hsa-miR-4665-5p	0.0888187	3.49299	0	1.7465	-1.7465	9.61	0
	1413	hsa-miR-6125	0.0888187	3.49299	0	1.7465	-1.7465	9.61	0
	1414	hsa-mir-3664	0.0888187	3.49299	0	1.7465	-1.7465	9.61	0
	1415	hsa-mir-4665	0.0888187	3.49299	0	1.7465	-1.7465	9.61	0
	1416	hsa-miR-126-5p	0.0884578	5.46356	1.96469	1.74943	-1.74943	40.35	3.12
	1417	hsa-mir-126	0.0845267	5.52915	1.9647	1.78222	-1.78222	42.27	3.12
	1418	hsa-miR-3668	0.0751246	3.73457	0	1.86729	-1.86729	11.53	0
	1419	hsa-miR-549a-5p	0.0751246	3.73457	0	1.86729	-1.86729	11.53	0
	1420	hsa-mir-3668	0.0751246	3.73457	0	1.86729	-1.86729	11.53	0
	1421	hsa-mir-549a	0.0751246	3.73457	0	1.86729	-1.86729	11.53	0
	1422	hsa-mir-10b	0.0667572	12.8563	8.95139	1.95247	-1.95247	6934.83	528.22
	1423	hsa-miR-10b-5p	0.0667083	12.8531	8.94713	1.95299	-1.95299	6919.46	526.66
	1424	hsa-miR-10394-3p	0.0584131	5.87048	1.77292	2.04878	-2.04878	53.8	2.6
	1425	hsa-miR-337-5p	0.0574178	4.12236	0	2.06118	-2.06118	15.37	0
	1426	hsa-mir-337	0.0513643	4.28309	0	2.14155	-2.14155	17.29	0
	1427	hsa-miR-199b-5p	0.0464423	4.42842	0	2.21421	-2.21421	19.22	0
	1428	hsa-miR-196b-5p	0.0390055	4.68018	0	2.34009	-2.34009	23.06	0
	1429	hsa-mir-196b	0.0390055	4.68018	0	2.34009	-2.34009	23.06	0
	1430	hsa-miR-196a-5p	0.0271959	6.75239	1.55193	2.60023	-2.60023	99.92	2.08
	1431	hsa-mir-196a-1	0.0271959	6.75239	1.55193	2.60023	-2.60023	99.92	2.08
	1432	hsa-mir-196a-2	0.0232792	7.19818	1.77337	2.71241	-2.71241	136.43	2.6
	1433	hsa-miR-483-5p	0.0118658	6.95705	0.560007	3.19852	-3.19852	115.29	0.52
	1434	hsa-mir-483	0.0118658	6.95705	0.560007	3.19852	-3.19852	115.29	0.52

## Sheet: Table S2
lncRNA	Filter: 7851			Fold change	Normalized data (log2)		* MeV input Normalized data (log2)-median		Raw data
	ID	Gene symbol	Linc RNA	F3/ HFF	HFF	F3	HFF	F3	HFF	F3
	1	ROR2	linc-ROR2	317.015	0	8.30841	-4.1542	4.1542	0	295.6
	2	NSUN2	linc-NSUN2-3:copy2	54.3467	0	5.76412	-2.88206	2.88206	0	49.96
	3	SMTN	linc-SMTN	37.1012	0	5.21339	-2.6067	2.6067	0	33.83
	4	LOC100129335	linc-LOC100129335-4	35.9894	0	5.1695	-2.58475	2.58475	0	32.79
	5	FCGR1B	linc-FCGR1B-7	33.1992	0	5.05308	-2.52654	2.52654	0	30.18
	6	MORF4	linc-MORF4-2	28.7523	0	4.8456	-2.4228	2.4228	0	26.02
	7	SMTN	linc-SMTN:copy2	27.6406	0	4.78872	-2.39436	2.39436	0	24.98
	8	EPHB2	linc-EPHB2	27.0848	0	4.75941	-2.37971	2.37971	0	24.46
	9	SMTN	linc-SMTN:copy3	27.0848	0	4.75941	-2.37971	2.37971	0	24.46
	10	ZNF107	linc-ZNF107-5	26.529	0	4.7295	-2.36475	2.36475	0	23.94
	11	EPHA6	linc-EPHA6-2	25.4174	0	4.66774	-2.33387	2.33387	0	22.9
	12	CHD9	linc-CHD9-6:copy2	24.8616	0	4.63585	-2.31792	2.31792	0	22.38
	13	HERC6	linc-HERC6-2:copy2	24.3059	0	4.60323	-2.30162	2.30162	0	21.86
	14	IRF2BP2	linc-IRF2BP2-1:copy2	23.7501	0	4.56986	-2.28493	2.28493	0	21.34
	15	PRKCE	linc-PRKCE-3	23.1944	0	4.5357	-2.26785	2.26785	0	20.82
	16	UGT2B15	linc-UGT2B15	23.1944	0	4.5357	-2.26785	2.26785	0	20.82
	17	CALML5	linc-CALML5-2	22.7938	3.55277	8.06334	-2.25529	2.25529	11.53	249.28
	18	SMS	linc-SMS	22.6387	0	4.50072	-2.25036	2.25036	0	20.3
	19	APC	linc-APC-1	22.6088	2.18446	6.68327	-2.24941	2.24941	3.84	95.24
	20	SLC30A4	linc-SLC30A4-3	22.0829	0	4.46486	-2.23243	2.23243	0	19.78
	21	ZNF516	linc-ZNF516-4	22.0829	0	4.46486	-2.23243	2.23243	0	19.78
	22	NIPAL2	linc-NIPAL2-2	21.5691	1.46042	5.89132	-2.21545	2.21545	1.92	54.64
	23	LOC642587	linc-LOC642587-6	21.5273	0	4.42809	-2.21405	2.21405	0	19.26
	24	TMPRSS15	linc-TMPRSS15-20	21.5273	0	4.42809	-2.21405	2.21405	0	19.26
	25	SERHL2	linc-SERHL2-1:copy2	20.9609	0	4.38963	-2.19481	2.19481	0	18.73
	26	OBSL1	linc-OBSL1-1	19.8496	0	4.31104	-2.15552	2.15552	0	17.69
	27	ARL5B	linc-ARL5B	19.294	0	4.27008	-2.13504	2.13504	0	17.17
	28	LRRC49	linc-LRRC49-1	19.294	0	4.27008	-2.13504	2.13504	0	17.17
	29	CENPW	linc-CENPW-1	18.7384	0	4.22792	-2.11396	2.11396	0	16.65
	30	NAIF1	linc-NAIF1	18.7384	0	4.22792	-2.11396	2.11396	0	16.65
	31	TAF5L	linc-TAF5L-3	18.7384	0	4.22792	-2.11396	2.11396	0	16.65
	32	ARF5	linc-ARF5-1	18.1828	0	4.1845	-2.09225	2.09225	0	16.13
	33	C1QL2	linc-C1QL2:copy2	18.1828	0	4.1845	-2.09225	2.09225	0	16.13
	34	PAX5	linc-PAX5-4	18.1828	0	4.1845	-2.09225	2.09225	0	16.13
	35	PSMD7	linc-PSMD7-4	18.1828	0	4.1845	-2.09225	2.09225	0	16.13
	36	RYR2	linc-RYR2-2:copy2	18.1828	0	4.1845	-2.09225	2.09225	0	16.13
	37	AGBL4	linc-AGBL4-3	17.6273	0	4.13974	-2.06987	2.06987	0	15.61
	38	UGT2B15	linc-UGT2B15:copy2	17.6273	0	4.13974	-2.06987	2.06987	0	15.61
	39	FLJ44606	linc-FLJ44606-2	17.0717	0	4.09354	-2.04677	2.04677	0	15.09
	40	MTOR	linc-MTOR-1	17.0717	0	4.09354	-2.04677	2.04677	0	15.09
	41	SALL1	linc-SALL1-5:copy3	17.0717	0	4.09354	-2.04677	2.04677	0	15.09
	42	TSHZ2	linc-TSHZ2-1	17.0717	0	4.09354	-2.04677	2.04677	0	15.09
	43	SEMA6A	linc-SEMA6A-5	16.734	2.18437	6.24908	-2.03236	2.03236	3.84	70.26
	44	PEMT	linc-PEMT	16.5163	0	4.04581	-2.02291	2.02291	0	14.57
	45	SERTAD2	linc-SERTAD2-5	16.4392	3.75808	7.79715	-2.01953	2.01953	13.45	207.13
	46	ARHGEF2	linc-ARHGEF2	15.9608	0	3.99646	-1.99823	1.99823	0	14.05
	47	IFT74	linc-IFT74-1	15.9608	0	3.99646	-1.99823	1.99823	0	14.05
	48	IRF2BP2	linc-IRF2BP2-4	15.9608	0	3.99646	-1.99823	1.99823	0	14.05
	49	SCGB1D4	linc-SCGB1D4-1	15.9608	0	3.99646	-1.99823	1.99823	0	14.05
	50	GLRB	linc-GLRB-1	15.6577	3.75807	7.72687	-1.9844	1.9844	13.45	197.24
	51	BOD1L	linc-BOD1L-1	15.4054	0	3.94536	-1.97268	1.97268	0	13.53
	52	HAAO	linc-HAAO-6:copy2	15.4054	0	3.94536	-1.97268	1.97268	0	13.53
	53	METTL14	linc-METTL14-2	15.4054	0	3.94536	-1.97268	1.97268	0	13.53
	54	PTBP2	linc-PTBP2-2:copy2	15.4054	0	3.94536	-1.97268	1.97268	0	13.53
	55	TPM4	linc-TPM4-2	15.4054	0	3.94536	-1.97268	1.97268	0	13.53
	56	VWC2	linc-VWC2-2	15.4054	0	3.94536	-1.97268	1.97268	0	13.53
	57	ZNF25	linc-ZNF25-4	15.4054	0	3.94536	-1.97268	1.97268	0	13.53
	58	C20orf166	linc-C20orf166	14.85	0	3.89239	-1.9462	1.9462	0	13.01
	59	C20orf166	linc-C20orf166:copy2	14.85	0	3.89239	-1.9462	1.9462	0	13.01
	60	DCLK1	linc-DCLK1	14.85	0	3.89239	-1.9462	1.9462	0	13.01
	61	FRG2C	linc-FRG2C-3	14.85	0	3.89239	-1.9462	1.9462	0	13.01
	62	GRHL2	linc-GRHL2-4	14.85	0	3.89239	-1.9462	1.9462	0	13.01
	63	NDST3	linc-NDST3-8	14.85	0	3.89239	-1.9462	1.9462	0	13.01
	64	ANKRD20A2	linc-ANKRD20A2-2:copy2	14.2947	0	3.8374	-1.9187	1.9187	0	12.49
	65	CLN5	linc-CLN5-4	14.2947	0	3.8374	-1.9187	1.9187	0	12.49
	66	GOLGA7	linc-GOLGA7	14.2947	0	3.8374	-1.9187	1.9187	0	12.49
	67	ISX	linc-ISX-2	14.2916	1.46055	5.29765	-1.91855	1.91855	1.92	35.91
	68	ADRA2C	linc-ADRA2C-3	13.7394	0	3.78024	-1.89012	1.89012	0	11.97
	69	C2orf69	linc-C2orf69-1	13.7394	0	3.78024	-1.89012	1.89012	0	11.97
	70	COX7C	linc-COX7C-2	13.7394	0	3.78024	-1.89012	1.89012	0	11.97
	71	FAM174B	linc-FAM174B	13.7394	0	3.78024	-1.89012	1.89012	0	11.97
	72	FGGY	linc-FGGY-1	13.7394	0	3.78024	-1.89012	1.89012	0	11.97
	73	TMEM132C	linc-TMEM132C-14	13.7394	0	3.78024	-1.89012	1.89012	0	11.97
	74	TMEM50B	linc-TMEM50B	13.7394	0	3.78024	-1.89012	1.89012	0	11.97
	75	TSHZ2	linc-TSHZ2-1:copy2	13.7394	0	3.78024	-1.89012	1.89012	0	11.97
	76	WISP3	linc-WISP3-3	13.4833	1.4606	5.2137	-1.87655	1.87655	1.92	33.83
	77	BCL9L	linc-BCL9L	13.1841	0	3.72073	-1.86037	1.86037	0	11.45
	78	C9orf16	linc-C9orf16	13.1841	0	3.72073	-1.86037	1.86037	0	11.45
	79	CCT8	linc-CCT8-1	13.1841	0	3.72073	-1.86037	1.86037	0	11.45
	80	CDH1	linc-CDH1	13.1841	0	3.72073	-1.86037	1.86037	0	11.45
	81	CTDSPL2	linc-CTDSPL2	13.1841	0	3.72073	-1.86037	1.86037	0	11.45
	82	HIVEP1	linc-HIVEP1-3	13.1841	0	3.72073	-1.86037	1.86037	0	11.45
	83	KIAA1486	linc-KIAA1486-4	13.1841	0	3.72073	-1.86037	1.86037	0	11.45
	84	PRR5	linc-PRR5-4	13.1841	0	3.72073	-1.86037	1.86037	0	11.45
	85	GOT2	linc-GOT2-2	13.0791	1.46063	5.16982	-1.85459	1.85459	1.92	32.79
	86	XLOC_006320	XLOC_006320	12.6289	0	3.65866	-1.82933	1.82933	0	10.93
	87	AMAC1	linc-AMAC1	12.6289	0	3.65866	-1.82933	1.82933	0	10.93
	88	CPSF7	linc-CPSF7-1	12.6289	0	3.65866	-1.82933	1.82933	0	10.93
	89	ECHDC3	linc-ECHDC3-1	12.6289	0	3.65866	-1.82933	1.82933	0	10.93
	90	HS3ST1	linc-HS3ST1-2	12.6289	0	3.65866	-1.82933	1.82933	0	10.93
	91	IRX2	linc-IRX2-11	12.6289	0	3.65866	-1.82933	1.82933	0	10.93
	92	MAX	linc-MAX-4	12.6289	0	3.65866	-1.82933	1.82933	0	10.93
	93	PCM1	linc-PCM1	12.6289	0	3.65866	-1.82933	1.82933	0	10.93
	94	PCM1	linc-PCM1:copy2	12.6289	0	3.65866	-1.82933	1.82933	0	10.93
	95	PLEKHA5	linc-PLEKHA5-1	12.6289	0	3.65866	-1.82933	1.82933	0	10.93
	96	POLI	linc-POLI-3	12.6289	0	3.65866	-1.82933	1.82933	0	10.93
	97	RNF11	linc-RNF11	12.6289	0	3.65866	-1.82933	1.82933	0	10.93
	98	TMEM14E	linc-TMEM14E-4	12.6289	0	3.65866	-1.82933	1.82933	0	10.93
	99	UBL3	linc-UBL3-2	12.4689	1.46069	5.10095	-1.82013	1.82013	1.92	31.22
	100	PRDM11	linc-PRDM11-2	12.2668	1.46071	5.07739	-1.80834	1.80834	1.92	30.7
	101	ROBLD3	linc-ROBLD3	12.2668	1.46071	5.07739	-1.80834	1.80834	1.92	30.7
	102	PAXIP1	linc-PAXIP1-3	12.2035	5.33913	8.94835	-1.80461	1.80461	42.27	461.09
	103	APIP	linc-APIP-1	12.0738	0	3.59381	-1.79691	1.79691	0	10.41
	104	ARHGAP26	linc-ARHGAP26-4	12.0738	0	3.59381	-1.79691	1.79691	0	10.41
	105	CDCA4	linc-CDCA4-2	12.0738	0	3.59381	-1.79691	1.79691	0	10.41
	106	CLASP2	linc-CLASP2-1	12.0738	0	3.59381	-1.79691	1.79691	0	10.41
	107	DAO	linc-DAO-1	12.0738	0	3.59381	-1.79691	1.79691	0	10.41
	108	FAM5C	linc-FAM5C-3	12.0738	0	3.59381	-1.79691	1.79691	0	10.41
	109	FOXF1	linc-FOXF1-6	12.0738	0	3.59381	-1.79691	1.79691	0	10.41
	110	MFSD9	linc-MFSD9-7	12.0738	0	3.59381	-1.79691	1.79691	0	10.41
	111	TSHZ2	linc-TSHZ2-1:copy3	12.0738	0	3.59381	-1.79691	1.79691	0	10.41
	112	VPS41	linc-VPS41-5:copy2	12.0738	0	3.59381	-1.79691	1.79691	0	10.41
	113	TNC	linc-TNC-4	11.8626	1.46076	5.0291	-1.78417	1.78417	1.92	29.66
	114	BEND7	linc-BEND7-1	11.6604	1.46078	5.00433	-1.77178	1.77178	1.92	29.14
	115	CGNL1	linc-CGNL1-1	11.5943	3.02576	6.5611	-1.76767	1.76767	7.69	87.43
	116	C10orf96	linc-C10orf96	11.5188	0	3.52592	-1.76296	1.76296	0	9.89
	117	CXorf51	linc-CXorf51-3	11.5188	0	3.52592	-1.76296	1.76296	0	9.89
	118	FAM75A6	linc-FAM75A6-3	11.5188	0	3.52592	-1.76296	1.76296	0	9.89
	119	FOXF1	linc-FOXF1-4	11.5188	0	3.52592	-1.76296	1.76296	0	9.89
	120	GRIA4	linc-GRIA4-2	11.5188	0	3.52592	-1.76296	1.76296	0	9.89
	121	IRX4	linc-IRX4-2	11.5188	0	3.52592	-1.76296	1.76296	0	9.89
	122	NADSYN1	linc-NADSYN1-1	11.5188	0	3.52592	-1.76296	1.76296	0	9.89
	123	NEK2	linc-NEK2	11.5188	0	3.52592	-1.76296	1.76296	0	9.89
	124	RCBTB1	linc-RCBTB1	11.5188	0	3.52592	-1.76296	1.76296	0	9.89
	125	SHB	linc-SHB	11.5188	0	3.52592	-1.76296	1.76296	0	9.89
	126	ZNF25	linc-ZNF25-1	11.5188	0	3.52592	-1.76296	1.76296	0	9.89
	127	PCSK5	linc-PCSK5-2	11.3822	2.66446	6.17317	-1.75436	1.75436	5.76	66.61
	128	GREB1	linc-GREB1-2	11.2562	1.46084	4.95349	-1.74632	1.74632	1.92	28.1
	129	PPAPDC1A	linc-PPAPDC1A	11.2562	1.46084	4.95349	-1.74632	1.74632	1.92	28.1
	130	PPP1R3C	linc-PPP1R3C	11.2562	1.46084	4.95349	-1.74632	1.74632	1.92	28.1
	131	PPP1R3C	linc-PPP1R3C:copy2	11.2562	1.46084	4.95349	-1.74632	1.74632	1.92	28.1
	132	TPK1	linc-TPK1-3	11.2562	1.46084	4.95349	-1.74632	1.74632	1.92	28.1
	133	XLOC_014507	XLOC_014507	10.9638	0	3.45468	-1.72734	1.72734	0	9.37
	134	CYP7B1	linc-CYP7B1-1	10.9638	0	3.45468	-1.72734	1.72734	0	9.37
	135	ELTD1	linc-ELTD1-11	10.9638	0	3.45468	-1.72734	1.72734	0	9.37
	136	EPHA6	linc-EPHA6-1:copy2	10.9638	0	3.45468	-1.72734	1.72734	0	9.37
	137	FAM3C	linc-FAM3C	10.9638	0	3.45468	-1.72734	1.72734	0	9.37
	138	FOXG1	linc-FOXG1-4	10.9638	0	3.45468	-1.72734	1.72734	0	9.37
	139	GUF1	linc-GUF1-1	10.9638	0	3.45468	-1.72734	1.72734	0	9.37
	140	LSG1	linc-LSG1-1	10.9638	0	3.45468	-1.72734	1.72734	0	9.37
	141	PSMD6	linc-PSMD6	10.9638	0	3.45468	-1.72734	1.72734	0	9.37
	142	SERHL2	linc-SERHL2-1:copy3	10.9638	0	3.45468	-1.72734	1.72734	0	9.37
	143	POTED	linc-POTED-8	10.852	1.4609	4.90079	-1.71994	1.71994	1.92	27.06
	144	RYR2	linc-RYR2-2	10.6498	1.46093	4.8737	-1.70638	1.70638	1.92	26.54
	145	HRASLS	linc-HRASLS-3	10.4477	1.46097	4.84609	-1.69256	1.69256	1.92	26.02
	146	NME4	linc-NME4	10.4477	1.46097	4.84609	-1.69256	1.69256	1.92	26.02
	147	ARF5	linc-ARF5-10	10.4089	0	3.37975	-1.68987	1.68987	0	8.85
	148	CNOT6	linc-CNOT6-3	10.4089	0	3.37975	-1.68987	1.68987	0	8.85
	149	DMRTB1	linc-DMRTB1-2	10.4089	0	3.37975	-1.68987	1.68987	0	8.85
	150	DYNC1LI1	linc-DYNC1LI1-2	10.4089	0	3.37975	-1.68987	1.68987	0	8.85
	151	EMB	linc-EMB-7	10.4089	0	3.37975	-1.68987	1.68987	0	8.85
	152	FAM71F2	linc-FAM71F2-3	10.4089	0	3.37975	-1.68987	1.68987	0	8.85
	153	FCHSD2	linc-FCHSD2-1	10.4089	0	3.37975	-1.68987	1.68987	0	8.85
	154	GABRA5	linc-GABRA5-7	10.4089	0	3.37975	-1.68987	1.68987	0	8.85
	155	HUS1B	linc-HUS1B-8	10.4089	0	3.37975	-1.68987	1.68987	0	8.85
	156	MMAA	linc-MMAA	10.4089	0	3.37975	-1.68987	1.68987	0	8.85
	157	OR2AG1	linc-OR2AG1-2	10.4089	0	3.37975	-1.68987	1.68987	0	8.85
	158	PPHLN1	linc-PPHLN1	10.4089	0	3.37975	-1.68987	1.68987	0	8.85
	159	PPT1	linc-PPT1-1	10.4089	0	3.37975	-1.68987	1.68987	0	8.85
	160	PRKAG2	linc-PRKAG2-2	10.4089	0	3.37975	-1.68987	1.68987	0	8.85
	161	RFC2	linc-RFC2-2	10.4089	0	3.37975	-1.68987	1.68987	0	8.85
	162	ROPN1B	linc-ROPN1B-2	10.4089	0	3.37975	-1.68987	1.68987	0	8.85
	163	S100B	linc-S100B-2	10.4089	0	3.37975	-1.68987	1.68987	0	8.85
	164	SLC28A3	linc-SLC28A3	10.4089	0	3.37975	-1.68987	1.68987	0	8.85
	165	TNPO3	linc-TNPO3-3	10.4089	0	3.37975	-1.68987	1.68987	0	8.85
	166	XPA	linc-XPA-1	10.4089	0	3.37975	-1.68987	1.68987	0	8.85
	167	WDR60	linc-WDR60-3	10.3297	2.6645	6.03323	-1.68436	1.68436	5.76	60.37
	168	GBP5	linc-GBP5-7	10.2456	1.46101	4.81794	-1.67847	1.67847	1.92	25.5
	169	STAP1	linc-STAP1-7	10.2456	1.46101	4.81794	-1.67847	1.67847	1.92	25.5
	170	DHX37	linc-DHX37-12	10.0435	1.46105	4.78924	-1.66409	1.66409	1.92	24.98
	171	SFRP5	linc-SFRP5	10.0435	1.46105	4.78924	-1.66409	1.66409	1.92	24.98
	172	RANBP3L	linc-RANBP3L-1	9.9363	4.09766	7.41037	-1.65635	1.65635	17.29	158.21
	173	ANXA8L2	linc-ANXA8L2-1	9.85415	0	3.30073	-1.65037	1.65037	0	8.33
	174	ASAP1	linc-ASAP1-1	9.85415	0	3.30073	-1.65037	1.65037	0	8.33
	175	C18orf55	linc-C18orf55-3	9.85415	0	3.30073	-1.65037	1.65037	0	8.33
	176	C22orf43	linc-C22orf43	9.85415	0	3.30073	-1.65037	1.65037	0	8.33
	177	C3orf67	linc-C3orf67-1	9.85415	0	3.30073	-1.65037	1.65037	0	8.33
	178	C6orf72	linc-C6orf72	9.85415	0	3.30073	-1.65037	1.65037	0	8.33
	179	DTHD1	linc-DTHD1-11	9.85415	0	3.30073	-1.65037	1.65037	0	8.33
	180	FPGT	linc-FPGT-5	9.85415	0	3.30073	-1.65037	1.65037	0	8.33
	181	GPR137B	linc-GPR137B-1	9.85415	0	3.30073	-1.65037	1.65037	0	8.33
	182	KIAA1712	linc-KIAA1712-5	9.85415	0	3.30073	-1.65037	1.65037	0	8.33
	183	LOC100129335	linc-LOC100129335-2	9.85415	0	3.30073	-1.65037	1.65037	0	8.33
	184	SLC16A7	linc-SLC16A7-3:copy2	9.85415	0	3.30073	-1.65037	1.65037	0	8.33
	185	SPOPL	linc-SPOPL-1	9.85415	0	3.30073	-1.65037	1.65037	0	8.33
	186	SPTLC3	linc-SPTLC3-1	9.85415	0	3.30073	-1.65037	1.65037	0	8.33
	187	SUZ12	linc-SUZ12-3	9.85415	0	3.30073	-1.65037	1.65037	0	8.33
	188	TMC7	linc-TMC7-1	9.85415	0	3.30073	-1.65037	1.65037	0	8.33
	189	TP53TG3B	linc-TP53TG3B-3	9.85415	0	3.30073	-1.65037	1.65037	0	8.33
	190	TPM4	linc-TPM4-2:copy3	9.85415	0	3.30073	-1.65037	1.65037	0	8.33
	191	KIF2A	linc-KIF2A-1	9.84133	1.4611	4.75995	-1.64943	1.64943	1.92	24.46
	192	C16orf75	linc-C16orf75	9.45828	4.49289	7.73447	-1.62079	1.62079	23.06	198.28
	193	C8orf79	linc-C8orf79-4	9.43706	1.46119	4.69953	-1.61917	1.61917	1.92	23.42
	194	TLE3	linc-TLE3-1	9.36315	2.66456	5.89155	-1.6135	1.6135	5.76	54.64
	195	APH1A	linc-APH1A-5	9.29947	0	3.21715	-1.60857	1.60857	0	7.81
	196	C1QTNF1	linc-C1QTNF1-1	9.29947	0	3.21715	-1.60857	1.60857	0	7.81
	197	CALB1	linc-CALB1-2	9.29947	0	3.21715	-1.60857	1.60857	0	7.81
	198	CAPRIN2	linc-CAPRIN2	9.29947	0	3.21715	-1.60857	1.60857	0	7.81
	199	CERK	linc-CERK-1	9.29947	0	3.21715	-1.60857	1.60857	0	7.81
	200	CFC1B	linc-CFC1B	9.29947	0	3.21715	-1.60857	1.60857	0	7.81
	201	CFH	linc-CFH-1	9.29947	0	3.21715	-1.60857	1.60857	0	7.81
	202	EMP2	linc-EMP2	9.29947	0	3.21715	-1.60857	1.60857	0	7.81
	203	FOXP3	linc-FOXP3	9.29947	0	3.21715	-1.60857	1.60857	0	7.81
	204	HIST1H3A	linc-HIST1H3A:copy2	9.29947	0	3.21715	-1.60857	1.60857	0	7.81
	205	IL1A	linc-IL1A	9.29947	0	3.21715	-1.60857	1.60857	0	7.81
	206	JAKMIP3	linc-JAKMIP3-1	9.29947	0	3.21715	-1.60857	1.60857	0	7.81
	207	MTFR1	linc-MTFR1-1	9.29947	0	3.21715	-1.60857	1.60857	0	7.81
	208	TBX20	linc-TBX20-4	9.29947	0	3.21715	-1.60857	1.60857	0	7.81
	209	TTC15	linc-TTC15-8	9.29947	0	3.21715	-1.60857	1.60857	0	7.81
	210	NFIA	linc-NFIA-3	9.23493	1.46125	4.66835	-1.60355	1.60355	1.92	22.9
	211	BARHL2	linc-BARHL2:copy3	9.03279	1.4613	4.63647	-1.58759	1.58759	1.92	22.38
	212	NR3C1	linc-NR3C1	9.03279	1.4613	4.63647	-1.58759	1.58759	1.92	22.38
	213	C15orf42	linc-C15orf42-2	9.00739	4.8923	8.0634	-1.58555	1.58555	30.74	249.28
	214	DEFB105B	linc-DEFB105B-2	8.83066	1.46136	4.60388	-1.57126	1.57126	1.92	21.86
	215	KIAA1239	linc-KIAA1239-2	8.83066	1.46136	4.60388	-1.57126	1.57126	1.92	21.86
	216	KIN	linc-KIN-4	8.83066	1.46136	4.60388	-1.57126	1.57126	1.92	21.86
	217	KLF3	linc-KLF3-5	8.83066	1.46136	4.60388	-1.57126	1.57126	1.92	21.86
	218	ARL6IP5	linc-ARL6IP5	8.74493	0	3.12845	-1.56422	1.56422	0	7.29
	219	BCL6	linc-BCL6-5	8.74493	0	3.12845	-1.56422	1.56422	0	7.29
	220	CBWD3	linc-CBWD3-4	8.74493	0	3.12845	-1.56422	1.56422	0	7.29
	221	CCNH	linc-CCNH-1	8.74493	0	3.12845	-1.56422	1.56422	0	7.29
	222	CST11	linc-CST11	8.74493	0	3.12845	-1.56422	1.56422	0	7.29
	223	EPHA6	linc-EPHA6-1:copy3	8.74493	0	3.12845	-1.56422	1.56422	0	7.29
	224	FAM84B	linc-FAM84B-2	8.74493	0	3.12845	-1.56422	1.56422	0	7.29
	225	FGF3	linc-FGF3-1	8.74493	0	3.12845	-1.56422	1.56422	0	7.29
	226	FUBP1	linc-FUBP1	8.74493	0	3.12845	-1.56422	1.56422	0	7.29
	227	GREB1L	linc-GREB1L-1	8.74493	0	3.12845	-1.56422	1.56422	0	7.29
	228	KHDRBS3	linc-KHDRBS3-4	8.74493	0	3.12845	-1.56422	1.56422	0	7.29
	229	LOC100132288	linc-LOC100132288-1	8.74493	0	3.12845	-1.56422	1.56422	0	7.29
	230	LOC644538	linc-LOC644538	8.74493	0	3.12845	-1.56422	1.56422	0	7.29
	231	MBOAT2	linc-MBOAT2-1	8.74493	0	3.12845	-1.56422	1.56422	0	7.29
	232	MGST2	linc-MGST2	8.74493	0	3.12845	-1.56422	1.56422	0	7.29
	233	OTUD7B	linc-OTUD7B-1	8.74493	0	3.12845	-1.56422	1.56422	0	7.29
	234	PAK1	linc-PAK1-2	8.74493	0	3.12845	-1.56422	1.56422	0	7.29
	235	POU5F1B	linc-POU5F1B-3	8.74493	0	3.12845	-1.56422	1.56422	0	7.29
	236	PPP1R3B	linc-PPP1R3B-5	8.74493	0	3.12845	-1.56422	1.56422	0	7.29
	237	RUNX2	linc-RUNX2-4	8.74493	0	3.12845	-1.56422	1.56422	0	7.29
	238	SNTG1	linc-SNTG1-3	8.74493	0	3.12845	-1.56422	1.56422	0	7.29
	239	STAT4	linc-STAT4-2	8.74493	0	3.12845	-1.56422	1.56422	0	7.29
	240	TM6SF1	linc-TM6SF1	8.74493	0	3.12845	-1.56422	1.56422	0	7.29
	241	TNKS2	linc-TNKS2-1	8.74493	0	3.12845	-1.56422	1.56422	0	7.29
	242	WHAMM	linc-WHAMM-1	8.74493	0	3.12845	-1.56422	1.56422	0	7.29
	243	WNT8B	linc-WNT8B:copy2	8.74493	0	3.12845	-1.56422	1.56422	0	7.29
	244	ZNF438	linc-ZNF438-1	8.74493	0	3.12845	-1.56422	1.56422	0	7.29
	245	ZRANB1	linc-ZRANB1	8.74493	0	3.12845	-1.56422	1.56422	0	7.29
	246	SEC11A	linc-SEC11A-5	8.65287	2.18472	5.2979	-1.55659	1.55659	3.84	35.91
	247	SEPT7	linc-SEPT7-1	8.62852	1.46143	4.57054	-1.55456	1.55456	1.92	21.34
	248	ANKRD20A1	linc-ANKRD20A1-1	8.5874	3.02587	6.1281	-1.55111	1.55111	7.69	64.53
	249	HIST1H2AG	linc-HIST1H2AG-4:copy3	8.45083	3.02588	6.10498	-1.53955	1.53955	7.69	63.49
	250	C6orf226	linc-C6orf226-1	8.40814	2.18476	5.25655	-1.53589	1.53589	3.84	34.87
	251	FGG	linc-FGG-1	8.32428	3.31323	6.37056	-1.52866	1.52866	9.61	76.5
	252	C7orf11	linc-C7orf11	8.22425	1.46157	4.50145	-1.51994	1.51994	1.92	20.3
	253	HMX1	linc-HMX1-6	8.22425	1.46157	4.50145	-1.51994	1.51994	1.92	20.3
	254	MPPE1	linc-MPPE1-1	8.22425	1.46157	4.50145	-1.51994	1.51994	1.92	20.3
	255	SLITRK5	linc-SLITRK5-15	8.22425	1.46157	4.50145	-1.51994	1.51994	1.92	20.3
	256	C1orf168	linc-C1orf168	8.2228	2.66467	5.7043	-1.51981	1.51981	5.76	47.88
	257	ADARB2	linc-ADARB2-8	8.19053	0	3.03396	-1.51698	1.51698	0	6.77
	258	BTC	linc-BTC-2	8.19053	0	3.03396	-1.51698	1.51698	0	6.77
	259	CBR3	linc-CBR3-2	8.19053	0	3.03396	-1.51698	1.51698	0	6.77
	260	CD1D	linc-CD1D-1	8.19053	0	3.03396	-1.51698	1.51698	0	6.77
	261	CSNK1A1	linc-CSNK1A1	8.19053	0	3.03396	-1.51698	1.51698	0	6.77
	262	CTTNBP2	linc-CTTNBP2-1	8.19053	0	3.03396	-1.51698	1.51698	0	6.77
	263	CXorf51	linc-CXorf51-1	8.19053	0	3.03396	-1.51698	1.51698	0	6.77
	264	ELOVL6	linc-ELOVL6-1	8.19053	0	3.03396	-1.51698	1.51698	0	6.77
	265	ENPP6	linc-ENPP6-3	8.19053	0	3.03396	-1.51698	1.51698	0	6.77
	266	FLJ25363	linc-FLJ25363-2	8.19053	0	3.03396	-1.51698	1.51698	0	6.77
	267	GABRA5	linc-GABRA5-2:copy4	8.19053	0	3.03396	-1.51698	1.51698	0	6.77
	268	GCLC	linc-GCLC:copy2	8.19053	0	3.03396	-1.51698	1.51698	0	6.77
	269	IGFBP7	linc-IGFBP7-10	8.19053	0	3.03396	-1.51698	1.51698	0	6.77
	270	IGFL1	linc-IGFL1-2	8.19053	0	3.03396	-1.51698	1.51698	0	6.77
	271	IRF2BP2	linc-IRF2BP2-2	8.19053	0	3.03396	-1.51698	1.51698	0	6.77
	272	MAP1LC3B	linc-MAP1LC3B-5:copy2	8.19053	0	3.03396	-1.51698	1.51698	0	6.77
	273	NMUR2	linc-NMUR2-2	8.19053	0	3.03396	-1.51698	1.51698	0	6.77
	274	PARD6G	linc-PARD6G-2	8.19053	0	3.03396	-1.51698	1.51698	0	6.77
	275	PPAP2B	linc-PPAP2B	8.19053	0	3.03396	-1.51698	1.51698	0	6.77
	276	PPP1R16A	linc-PPP1R16A	8.19053	0	3.03396	-1.51698	1.51698	0	6.77
	277	PRKACG	linc-PRKACG-1	8.19053	0	3.03396	-1.51698	1.51698	0	6.77
	278	PRKACG	linc-PRKACG-2	8.19053	0	3.03396	-1.51698	1.51698	0	6.77
	279	PRSS38	linc-PRSS38	8.19053	0	3.03396	-1.51698	1.51698	0	6.77
	280	RAB23	linc-RAB23-2	8.19053	0	3.03396	-1.51698	1.51698	0	6.77
	281	RPL38	linc-RPL38-1	8.19053	0	3.03396	-1.51698	1.51698	0	6.77
	282	SHOX	linc-SHOX-2:copy2	8.19053	0	3.03396	-1.51698	1.51698	0	6.77
	283	TECRL	linc-TECRL	8.19053	0	3.03396	-1.51698	1.51698	0	6.77
	284	WDR7	linc-WDR7-1	8.19053	0	3.03396	-1.51698	1.51698	0	6.77
	285	YES1	linc-YES1-1	8.19053	0	3.03396	-1.51698	1.51698	0	6.77
	286	ZBTB16	linc-ZBTB16	8.19053	0	3.03396	-1.51698	1.51698	0	6.77
	287	ZNF404	linc-ZNF404	8.19053	0	3.03396	-1.51698	1.51698	0	6.77
	288	MYADM	linc-MYADM	8.16342	2.1848	5.21398	-1.51459	1.51459	3.84	33.83
	289	WDHD1	linc-WDHD1-2	8.16342	2.1848	5.21398	-1.51459	1.51459	3.84	33.83
	290	ZNF469	linc-ZNF469-1	8.13507	2.66468	5.68884	-1.51208	1.51208	5.76	47.36
	291	AKR1E2	linc-AKR1E2-5:copy2	8.02211	1.46165	4.46563	-1.50199	1.50199	1.92	19.78
	292	AKR1E2	linc-AKR1E2-5:copy3	8.02211	1.46165	4.46563	-1.50199	1.50199	1.92	19.78
	293	DTHD1	linc-DTHD1-13	8.02211	1.46165	4.46563	-1.50199	1.50199	1.92	19.78
	294	PRR14	linc-PRR14-1	8.02211	1.46165	4.46563	-1.50199	1.50199	1.92	19.78
	295	TCF21	linc-TCF21	8.02211	1.46165	4.46563	-1.50199	1.50199	1.92	19.78
	296	PTPRS	linc-PTPRS-1	7.81998	1.46173	4.42889	-1.48358	1.48358	1.92	19.26
	297	FPGT	linc-FPGT-12	7.80051	5.95524	8.91881	-1.48178	1.48178	65.33	451.72
	298	NDST1	linc-NDST1-2	7.79632	2.18488	5.14767	-1.4814	1.4814	3.84	32.27
	299	PEAK1	linc-PEAK1:copy3	7.74743	5.46208	8.4158	-1.47686	1.47686	46.12	318.49
	300	ARHGAP26	linc-ARHGAP26-2	7.72308	3.9379	6.88708	-1.47459	1.47459	15.37	109.81
	301	PEAK1	linc-PEAK1:copy4	7.70959	5.46208	8.40874	-1.47333	1.47333	46.12	316.93
	302	CXCL2	linc-CXCL2	7.67729	5.27371	8.2143	-1.4703	1.4703	40.35	276.86
	303	AGAP1	linc-AGAP1-1	7.62563	0	2.93086	-1.46543	1.46543	0	6.24
	304	BAI3	linc-BAI3-2	7.62563	0	2.93086	-1.46543	1.46543	0	6.24
	305	BTN1A1	linc-BTN1A1-2	7.62563	0	2.93086	-1.46543	1.46543	0	6.24
	306	C2orf65	linc-C2orf65-1	7.62563	0	2.93086	-1.46543	1.46543	0	6.24
	307	C4orf27	linc-C4orf27-2	7.62563	0	2.93086	-1.46543	1.46543	0	6.24
	308	C8orf86	linc-C8orf86-1	7.62563	0	2.93086	-1.46543	1.46543	0	6.24
	309	CCL25	linc-CCL25-1	7.62563	0	2.93086	-1.46543	1.46543	0	6.24
	310	CRABP2	linc-CRABP2	7.62563	0	2.93086	-1.46543	1.46543	0	6.24
	311	FABP5	linc-FABP5-1	7.62563	0	2.93086	-1.46543	1.46543	0	6.24
	312	FAM126B	linc-FAM126B	7.62563	0	2.93086	-1.46543	1.46543	0	6.24
	313	FOXA2	linc-FOXA2-1:copy2	7.62563	0	2.93086	-1.46543	1.46543	0	6.24
	314	FOXG1	linc-FOXG1-7	7.62563	0	2.93086	-1.46543	1.46543	0	6.24
	315	FRMD4B	linc-FRMD4B-1	7.62563	0	2.93086	-1.46543	1.46543	0	6.24
	316	GLIS2	linc-GLIS2-1	7.62563	0	2.93086	-1.46543	1.46543	0	6.24
	317	GPR65	linc-GPR65-4	7.62563	0	2.93086	-1.46543	1.46543	0	6.24
	318	IFT74	linc-IFT74-1:copy2	7.62563	0	2.93086	-1.46543	1.46543	0	6.24
	319	IL4R	linc-IL4R-1	7.62563	0	2.93086	-1.46543	1.46543	0	6.24
	320	JPH4	linc-JPH4-1	7.62563	0	2.93086	-1.46543	1.46543	0	6.24
	321	KCNE2	linc-KCNE2-1	7.62563	0	2.93086	-1.46543	1.46543	0	6.24
	322	KIAA1614	linc-KIAA1614-2	7.62563	0	2.93086	-1.46543	1.46543	0	6.24
	323	KIAA1737	linc-KIAA1737-3	7.62563	0	2.93086	-1.46543	1.46543	0	6.24
	324	MFAP4	linc-MFAP4-2	7.62563	0	2.93086	-1.46543	1.46543	0	6.24
	325	MYO7B	linc-MYO7B	7.62563	0	2.93086	-1.46543	1.46543	0	6.24
	326	NR2F2	linc-NR2F2-3:copy3	7.62563	0	2.93086	-1.46543	1.46543	0	6.24
	327	OBFC2A	linc-OBFC2A:copy2	7.62563	0	2.93086	-1.46543	1.46543	0	6.24
	328	PAPPA2	linc-PAPPA2-2	7.62563	0	2.93086	-1.46543	1.46543	0	6.24
	329	PIP4K2A	linc-PIP4K2A-1	7.62563	0	2.93086	-1.46543	1.46543	0	6.24
	330	PLG	linc-PLG	7.62563	0	2.93086	-1.46543	1.46543	0	6.24
	331	RABL2A	linc-RABL2A-2	7.62563	0	2.93086	-1.46543	1.46543	0	6.24
	332	RIPK4	linc-RIPK4	7.62563	0	2.93086	-1.46543	1.46543	0	6.24
	333	SATB1	linc-SATB1-2	7.62563	0	2.93086	-1.46543	1.46543	0	6.24
	334	SNRK	linc-SNRK	7.62563	0	2.93086	-1.46543	1.46543	0	6.24
	335	TNNT3	linc-TNNT3	7.62563	0	2.93086	-1.46543	1.46543	0	6.24
	336	TRIM9	linc-TRIM9-2	7.62563	0	2.93086	-1.46543	1.46543	0	6.24
	337	USP16	linc-USP16-4	7.62563	0	2.93086	-1.46543	1.46543	0	6.24
	338	XPC	linc-XPC-4	7.62563	0	2.93086	-1.46543	1.46543	0	6.24
	339	ZNF681	linc-ZNF681-7	7.62563	0	2.93086	-1.46543	1.46543	0	6.24
	340	ZPBP2	linc-ZPBP2	7.62563	0	2.93086	-1.46543	1.46543	0	6.24
	341	GCNT2	linc-GCNT2-9	7.61396	1.46182	4.39047	-1.46432	1.46432	1.92	18.73
	342	LPHN3	linc-LPHN3-4:copy2	7.61396	1.46182	4.39047	-1.46432	1.46432	1.92	18.73
	343	ROCK2	linc-ROCK2-1	7.60874	2.66475	5.59241	-1.46383	1.46383	5.76	44.24
	344	PEAK1	linc-PEAK1:copy2	7.49293	5.51968	8.42521	-1.45277	1.45277	48.04	320.58
	345	TNFRSF19	linc-TNFRSF19-1	7.42687	2.18497	5.07772	-1.44638	1.44638	3.84	30.7
	346	SEC11A	linc-SEC11A-5:copy2	7.2097	1.46202	4.31196	-1.42497	1.42497	1.92	17.69
	347	YOD1	linc-YOD1-5	7.2097	1.46202	4.31196	-1.42497	1.42497	1.92	17.69
	348	TET2	linc-TET2-1	7.18213	2.18503	5.02945	-1.42221	1.42221	3.84	29.66
	349	TMEM56	linc-TMEM56-3	7.0807	2.66485	5.48874	-1.41195	1.41195	5.76	41.11
	350	ZNF536	linc-ZNF536	7.0807	2.66485	5.48874	-1.41195	1.41195	5.76	41.11
	351	AIRE	linc-AIRE-3	7.07159	0	2.82204	-1.41102	1.41102	0	5.72
	352	ART3	linc-ART3	7.07159	0	2.82204	-1.41102	1.41102	0	5.72
	353	ASAM	linc-ASAM-1	7.07159	0	2.82204	-1.41102	1.41102	0	5.72
	354	C15orf2	linc-C15orf2-1:copy7	7.07159	0	2.82204	-1.41102	1.41102	0	5.72
	355	C21orf62	linc-C21orf62-2	7.07159	0	2.82204	-1.41102	1.41102	0	5.72
	356	CALD1	linc-CALD1	7.07159	0	2.82204	-1.41102	1.41102	0	5.72
	357	CHMP7	linc-CHMP7	7.07159	0	2.82204	-1.41102	1.41102	0	5.72
	358	COL11A1	linc-COL11A1	7.07159	0	2.82204	-1.41102	1.41102	0	5.72
	359	COL18A1	linc-COL18A1-4	7.07159	0	2.82204	-1.41102	1.41102	0	5.72
	360	CXorf36	linc-CXorf36-3:copy2	7.07159	0	2.82204	-1.41102	1.41102	0	5.72
	361	DIO3	linc-DIO3-3	7.07159	0	2.82204	-1.41102	1.41102	0	5.72
	362	DKK3	linc-DKK3-3:copy2	7.07159	0	2.82204	-1.41102	1.41102	0	5.72
	363	DTHD1	linc-DTHD1-8	7.07159	0	2.82204	-1.41102	1.41102	0	5.72
	364	FAM75A7	linc-FAM75A7-2	7.07159	0	2.82204	-1.41102	1.41102	0	5.72
	365	FDX1	linc-FDX1:copy3	7.07159	0	2.82204	-1.41102	1.41102	0	5.72
	366	GALNTL6	linc-GALNTL6-4:copy3	7.07159	0	2.82204	-1.41102	1.41102	0	5.72
	367	GP9	linc-GP9	7.07159	0	2.82204	-1.41102	1.41102	0	5.72
	368	GPC5	linc-GPC5-6	7.07159	0	2.82204	-1.41102	1.41102	0	5.72
	369	GPR158	linc-GPR158-2	7.07159	0	2.82204	-1.41102	1.41102	0	5.72
	370	HAO2	linc-HAO2-2	7.07159	0	2.82204	-1.41102	1.41102	0	5.72
	371	HRASLS	linc-HRASLS-1	7.07159	0	2.82204	-1.41102	1.41102	0	5.72
	372	IGFL3	linc-IGFL3-3	7.07159	0	2.82204	-1.41102	1.41102	0	5.72
	373	KATNAL2	linc-KATNAL2	7.07159	0	2.82204	-1.41102	1.41102	0	5.72
	374	LAMA4	linc-LAMA4-1:copy2	7.07159	0	2.82204	-1.41102	1.41102	0	5.72
	375	MAN2B2	linc-MAN2B2-2	7.07159	0	2.82204	-1.41102	1.41102	0	5.72
	376	MRPL44	linc-MRPL44	7.07159	0	2.82204	-1.41102	1.41102	0	5.72
	377	MSX2	linc-MSX2-4	7.07159	0	2.82204	-1.41102	1.41102	0	5.72
	378	NAALADL2	linc-NAALADL2:copy3	7.07159	0	2.82204	-1.41102	1.41102	0	5.72
	379	NOL6	linc-NOL6-4	7.07159	0	2.82204	-1.41102	1.41102	0	5.72
	380	NPVF	linc-NPVF-2	7.07159	0	2.82204	-1.41102	1.41102	0	5.72
	381	OXNAD1	linc-OXNAD1	7.07159	0	2.82204	-1.41102	1.41102	0	5.72
	382	PRSS22	linc-PRSS22	7.07159	0	2.82204	-1.41102	1.41102	0	5.72
	383	SLC25A45	linc-SLC25A45-4	7.07159	0	2.82204	-1.41102	1.41102	0	5.72
	384	ST6GAL2	linc-ST6GAL2-9	7.07159	0	2.82204	-1.41102	1.41102	0	5.72
	385	TINAGL1	linc-TINAGL1	7.07159	0	2.82204	-1.41102	1.41102	0	5.72
	386	TMEM56	linc-TMEM56-1	7.07159	0	2.82204	-1.41102	1.41102	0	5.72
	387	TREM2	linc-TREM2	7.07159	0	2.82204	-1.41102	1.41102	0	5.72
	388	TTLL7	linc-TTLL7-6	7.07159	0	2.82204	-1.41102	1.41102	0	5.72
	389	WASF3	linc-WASF3	7.07159	0	2.82204	-1.41102	1.41102	0	5.72
	390	WSCD2	linc-WSCD2	7.07159	0	2.82204	-1.41102	1.41102	0	5.72
	391	ZNF716	linc-ZNF716-3	7.07159	0	2.82204	-1.41102	1.41102	0	5.72
	392	FAM198B	linc-FAM198B-1	7.05976	2.18507	5.00469	-1.40981	1.40981	3.84	29.14
	393	AGTR1	linc-AGTR1-3	7.00757	1.46213	4.27104	-1.40446	1.40446	1.92	17.17
	394	C3orf57	linc-C3orf57-1	7.00757	1.46213	4.27104	-1.40446	1.40446	1.92	17.17
	395	SCUBE3	linc-SCUBE3	7.00757	1.46213	4.27104	-1.40446	1.40446	1.92	17.17
	396	TBC1D8	linc-TBC1D8-1	7.00757	1.46213	4.27104	-1.40446	1.40446	1.92	17.17
	397	VWDE	linc-VWDE-5	7.00757	1.46213	4.27104	-1.40446	1.40446	1.92	17.17
	398	ZNF30	linc-ZNF30-3:copy2	6.8544	4.80238	7.57941	-1.38852	1.38852	28.82	177.98
	399	WRNIP1	linc-WRNIP1-3	6.8515	3.93796	6.71438	-1.38821	1.38821	15.37	97.32
	400	SRP9	linc-SRP9-1	6.81753	2.6649	5.43415	-1.38462	1.38462	5.76	39.55
	401	ADRB1	linc-ADRB1-1	6.81503	2.18514	4.95386	-1.38436	1.38436	3.84	28.1
	402	ADAM2	linc-ADAM2-1	6.80546	1.46224	4.22894	-1.38335	1.38335	1.92	16.65
	403	BMP10	linc-BMP10	6.80546	1.46224	4.22894	-1.38335	1.38335	1.92	16.65
	404	CENPP	linc-CENPP-2	6.80546	1.46224	4.22894	-1.38335	1.38335	1.92	16.65
	405	KIAA1737	linc-KIAA1737-2	6.80546	1.46224	4.22894	-1.38335	1.38335	1.92	16.65
	406	SPIRE2	linc-SPIRE2	6.7298	2.66492	5.41549	-1.37528	1.37528	5.76	39.03
	407	COL8A1	linc-COL8A1-4	6.69266	2.18519	4.92777	-1.37129	1.37129	3.84	27.58
	408	COX7A2L	linc-COX7A2L-1	6.67409	3.0261	5.76467	-1.36929	1.36929	7.69	49.96
	409	C17orf51	linc-C17orf51-2	6.64046	4.49298	7.22426	-1.36564	1.36564	23.06	138.95
	410	ANKRD20A1	linc-ANKRD20A1-7:copy2	6.60334	1.46237	4.18557	-1.3616	1.3616	1.92	16.13
	411	ASAP1	linc-ASAP1-2	6.60334	1.46237	4.18557	-1.3616	1.3616	1.92	16.13
	412	EGFL7	linc-EGFL7-1	6.60334	1.46237	4.18557	-1.3616	1.3616	1.92	16.13
	413	IL2RG	linc-IL2RG	6.60334	1.46237	4.18557	-1.3616	1.3616	1.92	16.13
	414	PCDH20	linc-PCDH20-4	6.60334	1.46237	4.18557	-1.3616	1.3616	1.92	16.13
	415	RASSF4	linc-RASSF4	6.60334	1.46237	4.18557	-1.3616	1.3616	1.92	16.13
	416	FAM84B	linc-FAM84B-7	6.5799	4.70644	7.42451	-1.35903	1.35903	26.9	159.77
	417	HIST1H2AG	linc-HIST1H2AG-4:copy2	6.57678	3.5529	6.27028	-1.35869	1.35869	11.53	71.3
	418	TMCC1	linc-TMCC1-3	6.55435	2.66496	5.37742	-1.35623	1.35623	5.76	37.99
	419	AIDA	linc-AIDA	6.51778	0	2.70438	-1.35219	1.35219	0	5.2
	420	AKR1E2	linc-AKR1E2-1	6.51778	0	2.70438	-1.35219	1.35219	0	5.2
	421	B3GAT2	linc-B3GAT2-3	6.51778	0	2.70438	-1.35219	1.35219	0	5.2
	422	BHLHE22	linc-BHLHE22-1	6.51778	0	2.70438	-1.35219	1.35219	0	5.2
	423	BUD13	linc-BUD13	6.51778	0	2.70438	-1.35219	1.35219	0	5.2
	424	C21orf70	linc-C21orf70-5	6.51778	0	2.70438	-1.35219	1.35219	0	5.2
	425	C9orf174	linc-C9orf174	6.51778	0	2.70438	-1.35219	1.35219	0	5.2
	426	CADM1	linc-CADM1-1	6.51778	0	2.70438	-1.35219	1.35219	0	5.2
	427	CCM2	linc-CCM2-2	6.51778	0	2.70438	-1.35219	1.35219	0	5.2
	428	CNTNAP2	linc-CNTNAP2-3	6.51778	0	2.70438	-1.35219	1.35219	0	5.2
	429	FAM50B	linc-FAM50B-1	6.51778	0	2.70438	-1.35219	1.35219	0	5.2
	430	FICD	linc-FICD	6.51778	0	2.70438	-1.35219	1.35219	0	5.2
	431	FYTTD1	linc-FYTTD1-3	6.51778	0	2.70438	-1.35219	1.35219	0	5.2
	432	HEATR2	linc-HEATR2-5	6.51778	0	2.70438	-1.35219	1.35219	0	5.2
	433	HEATR2	linc-HEATR2-5:copy2	6.51778	0	2.70438	-1.35219	1.35219	0	5.2
	434	HEXA	linc-HEXA-1:copy2	6.51778	0	2.70438	-1.35219	1.35219	0	5.2
	435	IER3IP1	linc-IER3IP1	6.51778	0	2.70438	-1.35219	1.35219	0	5.2
	436	IFLTD1	linc-IFLTD1	6.51778	0	2.70438	-1.35219	1.35219	0	5.2
	437	IRS2	linc-IRS2-1	6.51778	0	2.70438	-1.35219	1.35219	0	5.2
	438	JARID2	linc-JARID2-3:copy2	6.51778	0	2.70438	-1.35219	1.35219	0	5.2
	439	KLHDC7B	linc-KLHDC7B	6.51778	0	2.70438	-1.35219	1.35219	0	5.2
	440	LAPTM4A	linc-LAPTM4A-2	6.51778	0	2.70438	-1.35219	1.35219	0	5.2
	441	LRP8	linc-LRP8-3	6.51778	0	2.70438	-1.35219	1.35219	0	5.2
	442	LYZL2	linc-LYZL2-2	6.51778	0	2.70438	-1.35219	1.35219	0	5.2
	443	MAP4K4	linc-MAP4K4	6.51778	0	2.70438	-1.35219	1.35219	0	5.2
	444	MARCKS	linc-MARCKS-2	6.51778	0	2.70438	-1.35219	1.35219	0	5.2
	445	MARK1	linc-MARK1-1	6.51778	0	2.70438	-1.35219	1.35219	0	5.2
	446	NUMB	linc-NUMB	6.51778	0	2.70438	-1.35219	1.35219	0	5.2
	447	OPLAH	linc-OPLAH	6.51778	0	2.70438	-1.35219	1.35219	0	5.2
	448	PET112L	linc-PET112L-4	6.51778	0	2.70438	-1.35219	1.35219	0	5.2
	449	PLCZ1	linc-PLCZ1-3	6.51778	0	2.70438	-1.35219	1.35219	0	5.2
	450	SRSF1	linc-SRSF1	6.51778	0	2.70438	-1.35219	1.35219	0	5.2
	451	TSC22D1	linc-TSC22D1-1	6.51778	0	2.70438	-1.35219	1.35219	0	5.2
	452	TSC22D1	linc-TSC22D1-1:copy2	6.51778	0	2.70438	-1.35219	1.35219	0	5.2
	453	TSC22D1	linc-TSC22D1-1:copy3	6.51778	0	2.70438	-1.35219	1.35219	0	5.2
	454	USP14	linc-USP14-3	6.51778	0	2.70438	-1.35219	1.35219	0	5.2
	455	CADM2	linc-CADM2-1	6.49469	4.70645	7.40571	-1.34963	1.34963	26.9	157.69
	456	C15orf2	linc-C15orf2-6	6.44793	2.18527	4.87411	-1.34442	1.34442	3.84	26.54
	457	AGT	linc-AGT-2	6.40123	1.46251	4.14086	-1.33917	1.33917	1.92	15.61
	458	ARFGEF2	linc-ARFGEF2-14	6.40123	1.46251	4.14086	-1.33917	1.33917	1.92	15.61
	459	DTL	linc-DTL-2	6.40123	1.46251	4.14086	-1.33917	1.33917	1.92	15.61
	460	KLHL31	linc-KLHL31-1	6.40123	1.46251	4.14086	-1.33917	1.33917	1.92	15.61
	461	RGL4	linc-RGL4-6:copy2	6.40123	1.46251	4.14086	-1.33917	1.33917	1.92	15.61
	462	RREB1	linc-RREB1-3	6.40123	1.46251	4.14086	-1.33917	1.33917	1.92	15.61
	463	DSP	linc-DSP	6.3649	3.31344	5.98358	-1.33507	1.33507	9.61	58.29
	464	HIST1H2AG	linc-HIST1H2AG-4	6.36034	4.09781	6.76691	-1.33455	1.33455	17.29	100.96
	465	SUMF1	linc-SUMF1-2	6.33891	3.55293	6.21717	-1.33212	1.33212	11.53	68.69
	466	TMPRSS15	linc-TMPRSS15-24	6.32556	2.18532	4.84652	-1.3306	1.3306	3.84	26.02
	467	LRRC49	linc-LRRC49-2	6.31849	4.97748	7.63706	-1.32979	1.32979	32.67	185.27
	468	KIN	linc-KIN-7	6.29118	2.66503	5.31836	-1.32667	1.32667	5.76	36.43
	469	CMPK2	linc-CMPK2-2	6.21099	5.13321	7.76803	-1.31741	1.31741	36.51	202.96
	470	CGNL1	linc-CGNL1-2	6.2032	2.18537	4.81838	-1.31651	1.31651	3.84	25.5
	471	CCDC93	linc-CCDC93-1	6.19913	1.46265	4.09472	-1.31603	1.31603	1.92	15.09
	472	PHACTR1	linc-PHACTR1	6.19913	1.46265	4.09472	-1.31603	1.31603	1.92	15.09
	473	RNASEH1	linc-RNASEH1-1	6.19913	1.46265	4.09472	-1.31603	1.31603	1.92	15.09
	474	TMPRSS15	linc-TMPRSS15-15	6.19913	1.46265	4.09472	-1.31603	1.31603	1.92	15.09
	475	WDTC1	linc-WDTC1:copy2	6.19913	1.46265	4.09472	-1.31603	1.31603	1.92	15.09
	476	C1QL2	linc-C1QL2	6.11573	2.66508	5.2776	-1.30626	1.30626	5.76	35.39
	477	GALNTL4	linc-GALNTL4	6.11573	2.66508	5.2776	-1.30626	1.30626	5.76	35.39
	478	KIF13B	linc-KIF13B	6.08083	2.18542	4.78969	-1.30213	1.30213	3.84	24.98
	479	ATP1B3	linc-ATP1B3	6.028	2.66511	5.25679	-1.29584	1.29584	5.76	34.87
	480	LPHN3	linc-LPHN3-4	6.028	2.66511	5.25679	-1.29584	1.29584	5.76	34.87
	481	ABCA5	linc-ABCA5-7:copy2	5.99704	1.46281	4.04706	-1.29213	1.29213	1.92	14.57
	482	AKAP9	linc-AKAP9-1	5.99704	1.46281	4.04706	-1.29213	1.29213	1.92	14.57
	483	AUTS2	linc-AUTS2-4	5.99704	1.46281	4.04706	-1.29213	1.29213	1.92	14.57
	484	C20orf29	linc-C20orf29	5.99704	1.46281	4.04706	-1.29213	1.29213	1.92	14.57
	485	C8orf22	linc-C8orf22-2	5.99704	1.46281	4.04706	-1.29213	1.29213	1.92	14.57
	486	DTL	linc-DTL-3	5.99704	1.46281	4.04706	-1.29213	1.29213	1.92	14.57
	487	GLIPR1L1	linc-GLIPR1L1-1	5.99704	1.46281	4.04706	-1.29213	1.29213	1.92	14.57
	488	GLIPR1L1	linc-GLIPR1L1-1:copy2	5.99704	1.46281	4.04706	-1.29213	1.29213	1.92	14.57
	489	ADAMTS16	linc-ADAMTS16-4	5.96422	0	2.57633	-1.28817	1.28817	0	4.68
	490	ALDH1A1	linc-ALDH1A1-4	5.96422	0	2.57633	-1.28817	1.28817	0	4.68
	491	ANKRD10	linc-ANKRD10-3	5.96422	0	2.57633	-1.28817	1.28817	0	4.68
	492	ANKRD20A4	linc-ANKRD20A4-4	5.96422	0	2.57633	-1.28817	1.28817	0	4.68
	493	ANKRD55	linc-ANKRD55-5	5.96422	0	2.57633	-1.28817	1.28817	0	4.68
	494	ARHGAP28	linc-ARHGAP28-6	5.96422	0	2.57633	-1.28817	1.28817	0	4.68
	495	ASXL1	linc-ASXL1	5.96422	0	2.57633	-1.28817	1.28817	0	4.68
	496	ATP13A4	linc-ATP13A4-2	5.96422	0	2.57633	-1.28817	1.28817	0	4.68
	497	C15orf2	linc-C15orf2-3	5.96422	0	2.57633	-1.28817	1.28817	0	4.68
	498	C3orf79	linc-C3orf79-2	5.96422	0	2.57633	-1.28817	1.28817	0	4.68
	499	C8orf46	linc-C8orf46	5.96422	0	2.57633	-1.28817	1.28817	0	4.68
	500	CADM1	linc-CADM1-2	5.96422	0	2.57633	-1.28817	1.28817	0	4.68
	501	CCRN4L	linc-CCRN4L-8	5.96422	0	2.57633	-1.28817	1.28817	0	4.68
	502	CNTNAP5	linc-CNTNAP5-4	5.96422	0	2.57633	-1.28817	1.28817	0	4.68
	503	DKFZp761E198	linc-DKFZp761E198:copy2	5.96422	0	2.57633	-1.28817	1.28817	0	4.68
	504	DOCK7	linc-DOCK7-1	5.96422	0	2.57633	-1.28817	1.28817	0	4.68
	505	DUSP26	linc-DUSP26-2	5.96422	0	2.57633	-1.28817	1.28817	0	4.68
	506	EDIL3	linc-EDIL3-1	5.96422	0	2.57633	-1.28817	1.28817	0	4.68
	507	ELL2	linc-ELL2	5.96422	0	2.57633	-1.28817	1.28817	0	4.68
	508	ERI1	linc-ERI1-3	5.96422	0	2.57633	-1.28817	1.28817	0	4.68
	509	FBXO33	linc-FBXO33-1	5.96422	0	2.57633	-1.28817	1.28817	0	4.68
	510	FEZ1	linc-FEZ1-2	5.96422	0	2.57633	-1.28817	1.28817	0	4.68
	511	FGFRL1	linc-FGFRL1	5.96422	0	2.57633	-1.28817	1.28817	0	4.68
	512	GDNF	linc-GDNF-1	5.96422	0	2.57633	-1.28817	1.28817	0	4.68
	513	GPC1	linc-GPC1-1	5.96422	0	2.57633	-1.28817	1.28817	0	4.68
	514	GPR65	linc-GPR65-1	5.96422	0	2.57633	-1.28817	1.28817	0	4.68
	515	HFM1	linc-HFM1-1	5.96422	0	2.57633	-1.28817	1.28817	0	4.68
	516	HIST1H2AG	linc-HIST1H2AG-5	5.96422	0	2.57633	-1.28817	1.28817	0	4.68
	517	JAM3	linc-JAM3-2	5.96422	0	2.57633	-1.28817	1.28817	0	4.68
	518	KCNAB2	linc-KCNAB2-1	5.96422	0	2.57633	-1.28817	1.28817	0	4.68
	519	KIN	linc-KIN-2:copy2	5.96422	0	2.57633	-1.28817	1.28817	0	4.68
	520	KLHL32	linc-KLHL32	5.96422	0	2.57633	-1.28817	1.28817	0	4.68
	521	KLHL7	linc-KLHL7-2	5.96422	0	2.57633	-1.28817	1.28817	0	4.68
	522	LCN9	linc-LCN9	5.96422	0	2.57633	-1.28817	1.28817	0	4.68
	523	LGALS9C	linc-LGALS9C	5.96422	0	2.57633	-1.28817	1.28817	0	4.68
	524	LOC100132288	linc-LOC100132288-2	5.96422	0	2.57633	-1.28817	1.28817	0	4.68
	525	MIB2	linc-MIB2:copy3	5.96422	0	2.57633	-1.28817	1.28817	0	4.68
	526	MRPL33	linc-MRPL33:copy2	5.96422	0	2.57633	-1.28817	1.28817	0	4.68
	527	MSX2	linc-MSX2-1	5.96422	0	2.57633	-1.28817	1.28817	0	4.68
	528	MTHFD2	linc-MTHFD2	5.96422	0	2.57633	-1.28817	1.28817	0	4.68
	529	NPBWR2	linc-NPBWR2	5.96422	0	2.57633	-1.28817	1.28817	0	4.68
	530	NRG3	linc-NRG3	5.96422	0	2.57633	-1.28817	1.28817	0	4.68
	531	OTOS	linc-OTOS-1	5.96422	0	2.57633	-1.28817	1.28817	0	4.68
	532	PEX13	linc-PEX13	5.96422	0	2.57633	-1.28817	1.28817	0	4.68
	533	PHF15	linc-PHF15-3	5.96422	0	2.57633	-1.28817	1.28817	0	4.68
	534	POM121L12	linc-POM121L12-2	5.96422	0	2.57633	-1.28817	1.28817	0	4.68
	535	PPAPDC3	linc-PPAPDC3	5.96422	0	2.57633	-1.28817	1.28817	0	4.68
	536	PPP1R1B	linc-PPP1R1B:copy2	5.96422	0	2.57633	-1.28817	1.28817	0	4.68
	537	PRICKLE1	linc-PRICKLE1	5.96422	0	2.57633	-1.28817	1.28817	0	4.68
	538	RBL2	linc-RBL2	5.96422	0	2.57633	-1.28817	1.28817	0	4.68
	539	RBM26	linc-RBM26-5	5.96422	0	2.57633	-1.28817	1.28817	0	4.68
	540	REG3G	linc-REG3G-2:copy3	5.96422	0	2.57633	-1.28817	1.28817	0	4.68
	541	SFTPB	linc-SFTPB	5.96422	0	2.57633	-1.28817	1.28817	0	4.68
	542	SI	linc-SI	5.96422	0	2.57633	-1.28817	1.28817	0	4.68
	543	SLITRK1	linc-SLITRK1-7	5.96422	0	2.57633	-1.28817	1.28817	0	4.68
	544	SYNCRIP	linc-SYNCRIP	5.96422	0	2.57633	-1.28817	1.28817	0	4.68
	545	TBX3	linc-TBX3-5	5.96422	0	2.57633	-1.28817	1.28817	0	4.68
	546	TCERG1	linc-TCERG1	5.96422	0	2.57633	-1.28817	1.28817	0	4.68
	547	TMCC3	linc-TMCC3	5.96422	0	2.57633	-1.28817	1.28817	0	4.68
	548	TMPRSS15	linc-TMPRSS15-10	5.96422	0	2.57633	-1.28817	1.28817	0	4.68
	549	TMX1	linc-TMX1	5.96422	0	2.57633	-1.28817	1.28817	0	4.68
	550	TTC29	linc-TTC29-2	5.96422	0	2.57633	-1.28817	1.28817	0	4.68
	551	UNC93A	linc-UNC93A	5.96422	0	2.57633	-1.28817	1.28817	0	4.68
	552	USP3	linc-USP3-1	5.96422	0	2.57633	-1.28817	1.28817	0	4.68
	553	YWHAQ	linc-YWHAQ-1	5.96422	0	2.57633	-1.28817	1.28817	0	4.68
	554	ZBED1	linc-ZBED1-3	5.96422	0	2.57633	-1.28817	1.28817	0	4.68
	555	ZBED1	linc-ZBED1-5	5.96422	0	2.57633	-1.28817	1.28817	0	4.68
	556	ZNF673	linc-ZNF673-3	5.96422	0	2.57633	-1.28817	1.28817	0	4.68
	557	MELK	linc-MELK	5.95847	2.18548	4.76042	-1.28747	1.28747	3.84	24.46
	558	WNT8B	linc-WNT8B	5.94028	2.66513	5.23567	-1.28527	1.28527	5.76	34.35
	559	GMPS	linc-GMPS-1	5.83611	2.18554	4.73054	-1.2725	1.2725	3.84	23.94
	560	ZNF30	linc-ZNF30-3	5.7987	5.13323	7.66896	-1.26786	1.26786	36.51	189.43
	561	CDK13	linc-CDK13-2	5.79496	1.46298	3.99778	-1.2674	1.2674	1.92	14.05
	562	KCND2	linc-KCND2	5.79496	1.46298	3.99778	-1.2674	1.2674	1.92	14.05
	563	MLXIP	linc-MLXIP-1	5.79496	1.46298	3.99778	-1.2674	1.2674	1.92	14.05
	564	NDUFB4	linc-NDUFB4-5:copy2	5.79496	1.46298	3.99778	-1.2674	1.2674	1.92	14.05
	565	STARD10	linc-STARD10	5.79496	1.46298	3.99778	-1.2674	1.2674	1.92	14.05
	566	ZC3H12B	linc-ZC3H12B-3	5.79496	1.46298	3.99778	-1.2674	1.2674	1.92	14.05
	567	SYT4	linc-SYT4-5	5.59366	7.69768	10.1815	-1.2419	1.2419	220.98	1085.07
	568	IQCJ	linc-IQCJ	5.59289	1.46316	3.94676	-1.2418	1.2418	1.92	13.53
	569	PAM	linc-PAM-3	5.59289	1.46316	3.94676	-1.2418	1.2418	1.92	13.53
	570	PRPF18	linc-PRPF18-2	5.59289	1.46316	3.94676	-1.2418	1.2418	1.92	13.53
	571	SCLT1	linc-SCLT1-3	5.59289	1.46316	3.94676	-1.2418	1.2418	1.92	13.53
	572	TMEM206	linc-TMEM206-2	5.59289	1.46316	3.94676	-1.2418	1.2418	1.92	13.53
	573	TMEM232	linc-TMEM232	5.59289	1.46316	3.94676	-1.2418	1.2418	1.92	13.53
	574	ZNF543	linc-ZNF543	5.59139	2.18566	4.66887	-1.2416	1.2416	3.84	22.9
	575	PKD2L1	linc-PKD2L1	5.49772	3.75839	6.21723	-1.22942	1.22942	13.45	68.69
	576	TSPAN11	linc-TSPAN11-2	5.4436	3.02639	5.47095	-1.22228	1.22228	7.69	40.59
	577	ACSL1	linc-ACSL1-2	5.41098	0	2.43589	-1.21794	1.21794	0	4.16
	578	ADAMTS16	linc-ADAMTS16-6	5.41098	0	2.43589	-1.21794	1.21794	0	4.16
	579	ADC	linc-ADC	5.41098	0	2.43589	-1.21794	1.21794	0	4.16
	580	ADM	linc-ADM-1	5.41098	0	2.43589	-1.21794	1.21794	0	4.16
	581	ARHGAP32	linc-ARHGAP32-2	5.41098	0	2.43589	-1.21794	1.21794	0	4.16
	582	ASB7	linc-ASB7-3	5.41098	0	2.43589	-1.21794	1.21794	0	4.16
	583	ATP2B1	linc-ATP2B1-2	5.41098	0	2.43589	-1.21794	1.21794	0	4.16
	584	BBS12	linc-BBS12-1	5.41098	0	2.43589	-1.21794	1.21794	0	4.16
	585	BBS12	linc-BBS12-2	5.41098	0	2.43589	-1.21794	1.21794	0	4.16
	586	BET1	linc-BET1-2	5.41098	0	2.43589	-1.21794	1.21794	0	4.16
	587	BSPRY	linc-BSPRY	5.41098	0	2.43589	-1.21794	1.21794	0	4.16
	588	BTRC	linc-BTRC-3	5.41098	0	2.43589	-1.21794	1.21794	0	4.16
	589	C13orf34	linc-C13orf34-11	5.41098	0	2.43589	-1.21794	1.21794	0	4.16
	590	C15orf2	linc-C15orf2-5	5.41098	0	2.43589	-1.21794	1.21794	0	4.16
	591	C16orf58	linc-C16orf58-3	5.41098	0	2.43589	-1.21794	1.21794	0	4.16
	592	CALML5	linc-CALML5-4	5.41098	0	2.43589	-1.21794	1.21794	0	4.16
	593	CBWD6	linc-CBWD6-3	5.41098	0	2.43589	-1.21794	1.21794	0	4.16
	594	CCND1	linc-CCND1-2	5.41098	0	2.43589	-1.21794	1.21794	0	4.16
	595	CDH2	linc-CDH2-2	5.41098	0	2.43589	-1.21794	1.21794	0	4.16
	596	CDH20	linc-CDH20-2	5.41098	0	2.43589	-1.21794	1.21794	0	4.16
	597	CDH3	linc-CDH3-3	5.41098	0	2.43589	-1.21794	1.21794	0	4.16
	598	CHMP7	linc-CHMP7:copy2	5.41098	0	2.43589	-1.21794	1.21794	0	4.16
	599	CLVS1	linc-CLVS1:copy2	5.41098	0	2.43589	-1.21794	1.21794	0	4.16
	600	CMC1	linc-CMC1-1:copy3	5.41098	0	2.43589	-1.21794	1.21794	0	4.16
	601	COL1A1	linc-COL1A1-1	5.41098	0	2.43589	-1.21794	1.21794	0	4.16
	602	COX4NB	linc-COX4NB-8	5.41098	0	2.43589	-1.21794	1.21794	0	4.16
	603	DEFB105B	linc-DEFB105B-3	5.41098	0	2.43589	-1.21794	1.21794	0	4.16
	604	DHX37	linc-DHX37-22	5.41098	0	2.43589	-1.21794	1.21794	0	4.16
	605	DLK1	linc-DLK1-1:copy2	5.41098	0	2.43589	-1.21794	1.21794	0	4.16
	606	EBF4	linc-EBF4	5.41098	0	2.43589	-1.21794	1.21794	0	4.16
	607	EMCN	linc-EMCN-2	5.41098	0	2.43589	-1.21794	1.21794	0	4.16
	608	FABP3	linc-FABP3-2	5.41098	0	2.43589	-1.21794	1.21794	0	4.16
	609	FABP5	linc-FABP5-1:copy2	5.41098	0	2.43589	-1.21794	1.21794	0	4.16
	610	FBXO48	linc-FBXO48	5.41098	0	2.43589	-1.21794	1.21794	0	4.16
	611	FRG1	linc-FRG1-12	5.41098	0	2.43589	-1.21794	1.21794	0	4.16
	612	FTMT	linc-FTMT-3	5.41098	0	2.43589	-1.21794	1.21794	0	4.16
	613	GATA3	linc-GATA3-2	5.41098	0	2.43589	-1.21794	1.21794	0	4.16
	614	GPR157	linc-GPR157-2	5.41098	0	2.43589	-1.21794	1.21794	0	4.16
	615	HMGCS1	linc-HMGCS1	5.41098	0	2.43589	-1.21794	1.21794	0	4.16
	616	IFT74	linc-IFT74-1:copy3	5.41098	0	2.43589	-1.21794	1.21794	0	4.16
	617	INO80	linc-INO80	5.41098	0	2.43589	-1.21794	1.21794	0	4.16
	618	ISX	linc-ISX-2:copy2	5.41098	0	2.43589	-1.21794	1.21794	0	4.16
	619	KCNA4	linc-KCNA4-2	5.41098	0	2.43589	-1.21794	1.21794	0	4.16
	620	KIAA0196	linc-KIAA0196-2	5.41098	0	2.43589	-1.21794	1.21794	0	4.16
	621	KYNU	linc-KYNU-1	5.41098	0	2.43589	-1.21794	1.21794	0	4.16
	622	MAP1LC3B	linc-MAP1LC3B-2	5.41098	0	2.43589	-1.21794	1.21794	0	4.16
	623	MPP7	linc-MPP7-3	5.41098	0	2.43589	-1.21794	1.21794	0	4.16
	624	MYB	linc-MYB-1	5.41098	0	2.43589	-1.21794	1.21794	0	4.16
	625	NICN1	linc-NICN1-2:copy2	5.41098	0	2.43589	-1.21794	1.21794	0	4.16
	626	NKX2	linc-NKX2-3-1	5.41098	0	2.43589	-1.21794	1.21794	0	4.16
	627	NPR2	linc-NPR2	5.41098	0	2.43589	-1.21794	1.21794	0	4.16
	628	OPRM1	linc-OPRM1-2	5.41098	0	2.43589	-1.21794	1.21794	0	4.16
	629	OSBPL2	linc-OSBPL2	5.41098	0	2.43589	-1.21794	1.21794	0	4.16
	630	OXGR1	linc-OXGR1-1	5.41098	0	2.43589	-1.21794	1.21794	0	4.16
	631	PCGF5	linc-PCGF5-1	5.41098	0	2.43589	-1.21794	1.21794	0	4.16
	632	PTGER4	linc-PTGER4-2	5.41098	0	2.43589	-1.21794	1.21794	0	4.16
	633	RAB11FIP5	linc-RAB11FIP5	5.41098	0	2.43589	-1.21794	1.21794	0	4.16
	634	RUNX2	linc-RUNX2-3	5.41098	0	2.43589	-1.21794	1.21794	0	4.16
	635	SUSD4	linc-SUSD4	5.41098	0	2.43589	-1.21794	1.21794	0	4.16
	636	TMEM165	linc-TMEM165	5.41098	0	2.43589	-1.21794	1.21794	0	4.16
	637	TRPM1	linc-TRPM1:copy2	5.41098	0	2.43589	-1.21794	1.21794	0	4.16
	638	UBL3	linc-UBL3-2:copy2	5.41098	0	2.43589	-1.21794	1.21794	0	4.16
	639	USP14	linc-USP14-3:copy2	5.41098	0	2.43589	-1.21794	1.21794	0	4.16
	640	WWC3	linc-WWC3	5.41098	0	2.43589	-1.21794	1.21794	0	4.16
	641	XKR9	linc-XKR9-3:copy2	5.41098	0	2.43589	-1.21794	1.21794	0	4.16
	642	CTNNBL1	linc-CTNNBL1-2	5.39083	1.46336	3.89387	-1.21525	1.21525	1.92	13.01
	643	EGFL7	linc-EGFL7-1:copy2	5.39083	1.46336	3.89387	-1.21525	1.21525	1.92	13.01
	644	FBXO34	linc-FBXO34	5.39083	1.46336	3.89387	-1.21525	1.21525	1.92	13.01
	645	KCNMB2	linc-KCNMB2-10	5.39083	1.46336	3.89387	-1.21525	1.21525	1.92	13.01
	646	PYGL	linc-PYGL	5.39083	1.46336	3.89387	-1.21525	1.21525	1.92	13.01
	647	TNKS	linc-TNKS-5	5.39083	1.46336	3.89387	-1.21525	1.21525	1.92	13.01
	648	TRIP10	linc-TRIP10-6	5.39083	1.46336	3.89387	-1.21525	1.21525	1.92	13.01
	649	SLITRK5	linc-SLITRK5-8	5.34668	2.1858	4.60445	-1.20932	1.20932	3.84	21.86
	650	PRSS27	linc-PRSS27	5.30886	4.37322	6.78162	-1.2042	1.2042	21.14	102
	651	CPPED1	linc-CPPED1-4	5.23874	3.02645	5.41567	-1.19461	1.19461	7.69	39.03
	652	SLC7A11	linc-SLC7A11-4:copy2	5.23874	3.02645	5.41567	-1.19461	1.19461	7.69	39.03
	653	RPP30	linc-RPP30-5	5.23681	2.6654	5.05409	-1.19434	1.19434	5.76	30.18
	654	DUT	linc-DUT-2	5.1888	1.46358	3.83898	-1.1877	1.1877	1.92	12.49
	655	GAS2	linc-GAS2-2	5.1888	1.46358	3.83898	-1.1877	1.1877	1.92	12.49
	656	SMAD3	linc-SMAD3	5.1888	1.46358	3.83898	-1.1877	1.1877	1.92	12.49
	657	WRB	linc-WRB-4	5.1888	1.46358	3.83898	-1.1877	1.1877	1.92	12.49
	658	CHST10	linc-CHST10-2	5.14909	2.66544	5.02976	-1.18216	1.18216	5.76	29.66
	659	NUBPL	linc-NUBPL-2	5.14461	3.93817	6.30123	-1.18153	1.18153	15.37	72.86
	660	ANKRD55	linc-ANKRD55-6:copy3	5.10217	3.0265	5.37761	-1.17556	1.17556	7.69	37.99
	661	AKR1E2	linc-AKR1E2-6	5.10197	2.18596	4.53702	-1.17553	1.17553	3.84	20.82
	662	CDC25A	linc-CDC25A	5.10197	2.18596	4.53702	-1.17553	1.17553	3.84	20.82
	663	GLRA3	linc-GLRA3-4	5.10197	2.18596	4.53702	-1.17553	1.17553	3.84	20.82
	664	MFAP4	linc-MFAP4-1:copy2	5.10197	2.18596	4.53702	-1.17553	1.17553	3.84	20.82
	665	XIRP2	linc-XIRP2-4	5.10197	2.18596	4.53702	-1.17553	1.17553	3.84	20.82
	666	NLRP3	linc-NLRP3-2	4.99961	5.33926	7.66108	-1.16091	1.16091	42.27	188.39
	667	ALDH1A1	linc-ALDH1A1-6	4.98677	1.46381	3.78192	-1.15905	1.15905	1.92	11.97
	668	C13orf34	linc-C13orf34-18	4.98677	1.46381	3.78192	-1.15905	1.15905	1.92	11.97
	669	FMN1	linc-FMN1-4	4.98677	1.46381	3.78192	-1.15905	1.15905	1.92	11.97
	670	LPHN1	linc-LPHN1	4.98677	1.46381	3.78192	-1.15905	1.15905	1.92	11.97
	671	NCAM2	linc-NCAM2-5	4.98677	1.46381	3.78192	-1.15905	1.15905	1.92	11.97
	672	PARP8	linc-PARP8-1	4.98677	1.46381	3.78192	-1.15905	1.15905	1.92	11.97
	673	PGPEP1L	linc-PGPEP1L	4.98677	1.46381	3.78192	-1.15905	1.15905	1.92	11.97
	674	PTDSS1	linc-PTDSS1-1	4.98677	1.46381	3.78192	-1.15905	1.15905	1.92	11.97
	675	TMCC1	linc-TMCC1-2	4.98677	1.46381	3.78192	-1.15905	1.15905	1.92	11.97
	676	TSHR	linc-TSHR-1	4.98677	1.46381	3.78192	-1.15905	1.15905	1.92	11.97
	677	CITED2	linc-CITED2-2	4.97963	2.18604	4.50208	-1.15802	1.15802	3.84	20.3
	678	ARHGEF7	linc-ARHGEF7-2	4.97365	2.66552	4.97983	-1.15715	1.15715	5.76	28.62
	679	LAMA4	linc-LAMA4-5	4.96364	3.55319	5.86459	-1.1557	1.1557	11.53	53.6
	680	HIST1H2AG	linc-HIST1H2AG-3	4.90596	6.2559	8.55044	-1.14727	1.14727	80.7	349.72
	681	CALCOCO1	linc-CALCOCO1-6	4.89061	3.93822	6.22823	-1.14501	1.14501	15.37	69.22
	682	AAGAB	linc-AAGAB-1	4.8581	0	2.28039	-1.1402	1.1402	0	3.64
	683	ABCC4	linc-ABCC4-1	4.8581	0	2.28039	-1.1402	1.1402	0	3.64
	684	ACCN1	linc-ACCN1-1	4.8581	0	2.28039	-1.1402	1.1402	0	3.64
	685	ADRA1D	linc-ADRA1D-2	4.8581	0	2.28039	-1.1402	1.1402	0	3.64
	686	ALDH3B1	linc-ALDH3B1-1	4.8581	0	2.28039	-1.1402	1.1402	0	3.64
	687	AMZ2	linc-AMZ2-2	4.8581	0	2.28039	-1.1402	1.1402	0	3.64
	688	ANKRD33B	linc-ANKRD33B-2	4.8581	0	2.28039	-1.1402	1.1402	0	3.64
	689	ANO5	linc-ANO5-3:copy2	4.8581	0	2.28039	-1.1402	1.1402	0	3.64
	690	ARFGEF2	linc-ARFGEF2-4:copy3	4.8581	0	2.28039	-1.1402	1.1402	0	3.64
	691	ATIC	linc-ATIC-1	4.8581	0	2.28039	-1.1402	1.1402	0	3.64
	692	ATP12A	linc-ATP12A-3	4.8581	0	2.28039	-1.1402	1.1402	0	3.64
	693	ATP5O	linc-ATP5O-2	4.8581	0	2.28039	-1.1402	1.1402	0	3.64
	694	B3GAT2	linc-B3GAT2-4:copy2	4.8581	0	2.28039	-1.1402	1.1402	0	3.64
	695	BRD9	linc-BRD9-2	4.8581	0	2.28039	-1.1402	1.1402	0	3.64
	696	BTF3	linc-BTF3-5:copy2	4.8581	0	2.28039	-1.1402	1.1402	0	3.64
	697	C15orf2	linc-C15orf2-4:copy3	4.8581	0	2.28039	-1.1402	1.1402	0	3.64
	698	C3orf79	linc-C3orf79-4	4.8581	0	2.28039	-1.1402	1.1402	0	3.64
	699	C8orf86	linc-C8orf86-3	4.8581	0	2.28039	-1.1402	1.1402	0	3.64
	700	C9orf71	linc-C9orf71-1	4.8581	0	2.28039	-1.1402	1.1402	0	3.64
	701	CARD11	linc-CARD11-1	4.8581	0	2.28039	-1.1402	1.1402	0	3.64
	702	CARD11	linc-CARD11-2	4.8581	0	2.28039	-1.1402	1.1402	0	3.64
	703	CAST	linc-CAST-3	4.8581	0	2.28039	-1.1402	1.1402	0	3.64
	704	CCL23	linc-CCL23	4.8581	0	2.28039	-1.1402	1.1402	0	3.64
	705	CCND1	linc-CCND1-4	4.8581	0	2.28039	-1.1402	1.1402	0	3.64
	706	CD93	linc-CD93-2	4.8581	0	2.28039	-1.1402	1.1402	0	3.64
	707	CES5A	linc-CES5A-1:copy2	4.8581	0	2.28039	-1.1402	1.1402	0	3.64
	708	COL6A3	linc-COL6A3-2	4.8581	0	2.28039	-1.1402	1.1402	0	3.64
	709	CPEB2	linc-CPEB2-11:copy2	4.8581	0	2.28039	-1.1402	1.1402	0	3.64
	710	EGFLAM	linc-EGFLAM-3	4.8581	0	2.28039	-1.1402	1.1402	0	3.64
	711	EIF2AK4	linc-EIF2AK4	4.8581	0	2.28039	-1.1402	1.1402	0	3.64
	712	FAHD2B	linc-FAHD2B-5	4.8581	0	2.28039	-1.1402	1.1402	0	3.64
	713	FAM134A	linc-FAM134A	4.8581	0	2.28039	-1.1402	1.1402	0	3.64
	714	FAM84B	linc-FAM84B-11	4.8581	0	2.28039	-1.1402	1.1402	0	3.64
	715	FCGR3B	linc-FCGR3B-2	4.8581	0	2.28039	-1.1402	1.1402	0	3.64
	716	FMNL2	linc-FMNL2-1	4.8581	0	2.28039	-1.1402	1.1402	0	3.64
	717	FRMD6	linc-FRMD6-1	4.8581	0	2.28039	-1.1402	1.1402	0	3.64
	718	GCNT7	linc-GCNT7-2	4.8581	0	2.28039	-1.1402	1.1402	0	3.64
	719	GPATCH2	linc-GPATCH2-4	4.8581	0	2.28039	-1.1402	1.1402	0	3.64
	720	GPC5	linc-GPC5-4	4.8581	0	2.28039	-1.1402	1.1402	0	3.64
	721	GPR26	linc-GPR26-2	4.8581	0	2.28039	-1.1402	1.1402	0	3.64
	722	IL28RA	linc-IL28RA-1	4.8581	0	2.28039	-1.1402	1.1402	0	3.64
	723	IMPACT	linc-IMPACT-1	4.8581	0	2.28039	-1.1402	1.1402	0	3.64
	724	INSIG1	linc-INSIG1-2	4.8581	0	2.28039	-1.1402	1.1402	0	3.64
	725	JAG1	linc-JAG1-10	4.8581	0	2.28039	-1.1402	1.1402	0	3.64
	726	KCNA4	linc-KCNA4-1	4.8581	0	2.28039	-1.1402	1.1402	0	3.64
	727	KIAA0232	linc-KIAA0232	4.8581	0	2.28039	-1.1402	1.1402	0	3.64
	728	LAMA4	linc-LAMA4-3	4.8581	0	2.28039	-1.1402	1.1402	0	3.64
	729	LAPTM5	linc-LAPTM5	4.8581	0	2.28039	-1.1402	1.1402	0	3.64
	730	LDLRAD2	linc-LDLRAD2-2	4.8581	0	2.28039	-1.1402	1.1402	0	3.64
	731	LDOC1L	linc-LDOC1L-1	4.8581	0	2.28039	-1.1402	1.1402	0	3.64
	732	LOC389493	linc-LOC389493-5:copy2	4.8581	0	2.28039	-1.1402	1.1402	0	3.64
	733	LRRTM4	linc-LRRTM4-5	4.8581	0	2.28039	-1.1402	1.1402	0	3.64
	734	MC4R	linc-MC4R-2	4.8581	0	2.28039	-1.1402	1.1402	0	3.64
	735	MPPE1	linc-MPPE1-3	4.8581	0	2.28039	-1.1402	1.1402	0	3.64
	736	MTHFSD	linc-MTHFSD-6	4.8581	0	2.28039	-1.1402	1.1402	0	3.64
	737	NDC80	linc-NDC80-3	4.8581	0	2.28039	-1.1402	1.1402	0	3.64
	738	NGLY1	linc-NGLY1-1	4.8581	0	2.28039	-1.1402	1.1402	0	3.64
	739	NR1I3	linc-NR1I3	4.8581	0	2.28039	-1.1402	1.1402	0	3.64
	740	OR4F16	linc-OR4F16-2	4.8581	0	2.28039	-1.1402	1.1402	0	3.64
	741	OR4F16	linc-OR4F16-8	4.8581	0	2.28039	-1.1402	1.1402	0	3.64
	742	PCDH10	linc-PCDH10-1	4.8581	0	2.28039	-1.1402	1.1402	0	3.64
	743	PEX26	linc-PEX26-2	4.8581	0	2.28039	-1.1402	1.1402	0	3.64
	744	PLP1	linc-PLP1	4.8581	0	2.28039	-1.1402	1.1402	0	3.64
	745	PMFBP1	linc-PMFBP1-2	4.8581	0	2.28039	-1.1402	1.1402	0	3.64
	746	PPDPF	linc-PPDPF-3:copy2	4.8581	0	2.28039	-1.1402	1.1402	0	3.64
	747	PPIL4	linc-PPIL4	4.8581	0	2.28039	-1.1402	1.1402	0	3.64
	748	PRKAB2	linc-PRKAB2-2	4.8581	0	2.28039	-1.1402	1.1402	0	3.64
	749	PROKR2	linc-PROKR2-4:copy5	4.8581	0	2.28039	-1.1402	1.1402	0	3.64
	750	PRSS3	linc-PRSS3-6	4.8581	0	2.28039	-1.1402	1.1402	0	3.64
	751	RAB23	linc-RAB23-4	4.8581	0	2.28039	-1.1402	1.1402	0	3.64
	752	RARRES3	linc-RARRES3	4.8581	0	2.28039	-1.1402	1.1402	0	3.64
	753	RASA3	linc-RASA3-3	4.8581	0	2.28039	-1.1402	1.1402	0	3.64
	754	RHOBTB1	linc-RHOBTB1	4.8581	0	2.28039	-1.1402	1.1402	0	3.64
	755	RORB	linc-RORB-3	4.8581	0	2.28039	-1.1402	1.1402	0	3.64
	756	SHISA2	linc-SHISA2	4.8581	0	2.28039	-1.1402	1.1402	0	3.64
	757	SHOX	linc-SHOX-2:copy3	4.8581	0	2.28039	-1.1402	1.1402	0	3.64
	758	SLC10A2	linc-SLC10A2-3	4.8581	0	2.28039	-1.1402	1.1402	0	3.64
	759	SLC12A7	linc-SLC12A7-1	4.8581	0	2.28039	-1.1402	1.1402	0	3.64
	760	SLC30A4	linc-SLC30A4-3:copy2	4.8581	0	2.28039	-1.1402	1.1402	0	3.64
	761	SLC35F3	linc-SLC35F3	4.8581	0	2.28039	-1.1402	1.1402	0	3.64
	762	SLC39A10	linc-SLC39A10-6	4.8581	0	2.28039	-1.1402	1.1402	0	3.64
	763	SNRNP200	linc-SNRNP200-1	4.8581	0	2.28039	-1.1402	1.1402	0	3.64
	764	SOCS5	linc-SOCS5	4.8581	0	2.28039	-1.1402	1.1402	0	3.64
	765	STAB2	linc-STAB2-2	4.8581	0	2.28039	-1.1402	1.1402	0	3.64
	766	TMEM217	linc-TMEM217-2	4.8581	0	2.28039	-1.1402	1.1402	0	3.64
	767	TP53BP2	linc-TP53BP2-3	4.8581	0	2.28039	-1.1402	1.1402	0	3.64
	768	VWC2	linc-VWC2-4	4.8581	0	2.28039	-1.1402	1.1402	0	3.64
	769	ZMAT4	linc-ZMAT4-1	4.8581	0	2.28039	-1.1402	1.1402	0	3.64
	770	ZMYM6	linc-ZMYM6	4.8581	0	2.28039	-1.1402	1.1402	0	3.64
	771	ZNF618	linc-ZNF618-2	4.8581	0	2.28039	-1.1402	1.1402	0	3.64
	772	BEST3	linc-BEST3-1	4.85728	2.18613	4.46628	-1.14007	1.14007	3.84	19.78
	773	EMCN	linc-EMCN-3	4.85728	2.18613	4.46628	-1.14007	1.14007	3.84	19.78
	774	WRB	linc-WRB-2:copy2	4.85728	2.18613	4.46628	-1.14007	1.14007	3.84	19.78
	775	ZNF81	linc-ZNF81-1	4.85311	3.31379	5.5927	-1.13945	1.13945	9.61	44.24
	776	ANKRD20A2	linc-ANKRD20A2-2	4.84008	3.75853	6.03356	-1.13752	1.13752	13.45	60.37
	777	ZNF681	linc-ZNF681-4:copy2	4.81734	3.93823	6.20647	-1.13412	1.13412	15.37	68.17
	778	ALOX12	linc-ALOX12-1	4.79981	5.1333	7.39628	-1.13149	1.13149	36.51	156.65
	779	DIO3	linc-DIO3-8	4.78478	1.46407	3.72252	-1.12923	1.12923	1.92	11.45
	780	HMX1	linc-HMX1-5	4.78478	1.46407	3.72252	-1.12923	1.12923	1.92	11.45
	781	IER5L	linc-IER5L-2	4.78478	1.46407	3.72252	-1.12923	1.12923	1.92	11.45
	782	ZNF673	linc-ZNF673-4	4.78478	1.46407	3.72252	-1.12923	1.12923	1.92	11.45
	783	ZNF727	linc-ZNF727-5	4.78478	1.46407	3.72252	-1.12923	1.12923	1.92	11.45
	784	XLOC_014428	XLOC_014428	4.74013	3.31383	5.55876	-1.12246	1.12246	9.61	43.19
	785	LOC100129636	linc-LOC100129636-4	4.74013	3.31383	5.55876	-1.12246	1.12246	9.61	43.19
	786	CDH7	linc-CDH7-2	4.73494	2.18623	4.42958	-1.12167	1.12167	3.84	19.26
	787	KIF2B	linc-KIF2B-2	4.73494	2.18623	4.42958	-1.12167	1.12167	3.84	19.26
	788	PHF21A	linc-PHF21A-1	4.73494	2.18623	4.42958	-1.12167	1.12167	3.84	19.26
	789	PITRM1	linc-PITRM1-5	4.73494	2.18623	4.42958	-1.12167	1.12167	3.84	19.26
	790	TSHZ3	linc-TSHZ3-6	4.73494	2.18623	4.42958	-1.12167	1.12167	3.84	19.26
	791	FAM75A7	linc-FAM75A7-9:copy2	4.7105	2.66567	4.90155	-1.11794	1.11794	5.76	27.06
	792	CTNNB1	linc-CTNNB1-2	4.70253	4.09803	6.33147	-1.11672	1.11672	17.29	74.42
	793	SPO11	linc-SPO11-1	4.70253	4.09803	6.33147	-1.11672	1.11672	17.29	74.42
	794	MID1IP1	linc-MID1IP1	4.69246	3.02666	5.25701	-1.11517	1.11517	7.69	34.87
	795	PRMT6	linc-PRMT6-4	4.69141	6.11353	8.34355	-1.11501	1.11501	73.02	302.88
	796	SSPN	linc-SSPN-1	4.67568	3.75857	5.98375	-1.11259	1.11259	13.45	58.29
	797	MAEA	linc-MAEA-4	4.63191	3.55329	5.76489	-1.1058	1.1058	11.53	49.96
	798	S1PR2	linc-S1PR2	4.62823	3.31387	5.52433	-1.10523	1.10523	9.61	42.15
	799	KIAA0564	linc-KIAA0564-2	4.62279	2.66572	4.87448	-1.10438	1.10438	5.76	26.54
	800	ABT1	linc-ABT1	4.61026	2.18633	4.39118	-1.10242	1.10242	3.84	18.73
	801	TEKT1	linc-TEKT1-3	4.61026	2.18633	4.39118	-1.10242	1.10242	3.84	18.73
	802	AMD1	linc-AMD1-2	4.5828	1.46434	3.66057	-1.09811	1.09811	1.92	10.93
	803	ATP6AP2	linc-ATP6AP2-5	4.5828	1.46434	3.66057	-1.09811	1.09811	1.92	10.93
	804	GALNTL6	linc-GALNTL6-4:copy2	4.5828	1.46434	3.66057	-1.09811	1.09811	1.92	10.93
	805	KIN	linc-KIN-1	4.5828	1.46434	3.66057	-1.09811	1.09811	1.92	10.93
	806	LOC389493	linc-LOC389493-5	4.5828	1.46434	3.66057	-1.09811	1.09811	1.92	10.93
	807	SEP15	linc-SEP15-3	4.5828	1.46434	3.66057	-1.09811	1.09811	1.92	10.93
	808	CCDC82	linc-CCDC82-1	4.57228	3.31389	5.50681	-1.09646	1.09646	9.61	41.63
	809	AGRP	linc-AGRP-AS	4.53713	3.55332	5.7351	-1.09089	1.09089	11.53	48.92
	810	SEC22C	linc-SEC22C-1	4.53006	4.37334	6.55287	-1.08977	1.08977	21.14	86.91
	811	XLOC_014503	XLOC_014503	4.49163	9.14259	11.3098	-1.08362	1.08362	603.36	2373.1
	812	KATNAL1	linc-KATNAL1-3	4.48793	2.18644	4.35249	-1.08302	1.08302	3.84	18.21
	813	LAMA4	linc-LAMA4-5:copy3	4.48793	2.18644	4.35249	-1.08302	1.08302	3.84	18.21
	814	DUSP10	linc-DUSP10-2	4.48762	3.02676	5.19271	-1.08298	1.08298	7.69	33.31
	815	FAT1	linc-FAT1-2	4.48762	3.02676	5.19271	-1.08298	1.08298	7.69	33.31
	816	MFAP4	linc-MFAP4-1	4.48762	3.02676	5.19271	-1.08298	1.08298	7.69	33.31
	817	SYT1	linc-SYT1-2	4.48762	3.02676	5.19271	-1.08298	1.08298	7.69	33.31
	818	ADAMTS9	linc-ADAMTS9-1	4.38086	1.46465	3.59586	-1.06561	1.06561	1.92	10.41
	819	BHLHE22	linc-BHLHE22-3:copy2	4.38086	1.46465	3.59586	-1.06561	1.06561	1.92	10.41
	820	C14orf43	linc-C14orf43-2	4.38086	1.46465	3.59586	-1.06561	1.06561	1.92	10.41
	821	ERGIC1	linc-ERGIC1-1	4.38086	1.46465	3.59586	-1.06561	1.06561	1.92	10.41
	822	GUSB	linc-GUSB-4	4.38086	1.46465	3.59586	-1.06561	1.06561	1.92	10.41
	823	HS3ST3B1	linc-HS3ST3B1	4.38086	1.46465	3.59586	-1.06561	1.06561	1.92	10.41
	824	HS3ST3B1	linc-HS3ST3B1:copy2	4.38086	1.46465	3.59586	-1.06561	1.06561	1.92	10.41
	825	IL1R2	linc-IL1R2-1	4.38086	1.46465	3.59586	-1.06561	1.06561	1.92	10.41
	826	MAGEB18	linc-MAGEB18	4.38086	1.46465	3.59586	-1.06561	1.06561	1.92	10.41
	827	PAPOLG	linc-PAPOLG-1	4.38086	1.46465	3.59586	-1.06561	1.06561	1.92	10.41
	828	PRDM2	linc-PRDM2	4.38086	1.46465	3.59586	-1.06561	1.06561	1.92	10.41
	829	TRIB2	linc-TRIB2-2	4.38086	1.46465	3.59586	-1.06561	1.06561	1.92	10.41
	830	ZNF131	linc-ZNF131-6	4.38086	1.46465	3.59586	-1.06561	1.06561	1.92	10.41
	831	BAGE	linc-BAGE	4.3656	2.18655	4.31273	-1.06309	1.06309	3.84	17.69
	832	DYNLRB2	linc-DYNLRB2-4	4.3656	2.18655	4.31273	-1.06309	1.06309	3.84	17.69
	833	OR5AU1	linc-OR5AU1	4.3656	2.18655	4.31273	-1.06309	1.06309	3.84	17.69
	834	FPGT	linc-FPGT-4	4.35966	2.66588	4.7901	-1.06211	1.06211	5.76	24.98
	835	RUFY4	linc-RUFY4-2	4.35966	2.66588	4.7901	-1.06211	1.06211	5.76	24.98
	836	NRG1	linc-NRG1-3	4.34608	3.75866	5.87838	-1.05986	1.05986	13.45	54.12
	837	XLOC_014512	XLOC_014512	4.30567	0	2.10624	-1.05312	1.05312	0	3.12
	838	ADAM18	linc-ADAM18-2	4.30567	0	2.10624	-1.05312	1.05312	0	3.12
	839	ADRA2C	linc-ADRA2C-4:copy2	4.30567	0	2.10624	-1.05312	1.05312	0	3.12
	840	AIRE	linc-AIRE-4	4.30567	0	2.10624	-1.05312	1.05312	0	3.12
	841	ASPSCR1	linc-ASPSCR1	4.30567	0	2.10624	-1.05312	1.05312	0	3.12
	842	ATP6V1C2	linc-ATP6V1C2-3	4.30567	0	2.10624	-1.05312	1.05312	0	3.12
	843	B3GAT2	linc-B3GAT2-4:copy3	4.30567	0	2.10624	-1.05312	1.05312	0	3.12
	844	BRD3	linc-BRD3-5	4.30567	0	2.10624	-1.05312	1.05312	0	3.12
	845	BTNL8	linc-BTNL8-1	4.30567	0	2.10624	-1.05312	1.05312	0	3.12
	846	C12orf74	linc-C12orf74-2	4.30567	0	2.10624	-1.05312	1.05312	0	3.12
	847	C14orf102	linc-C14orf102-2	4.30567	0	2.10624	-1.05312	1.05312	0	3.12
	848	C18orf21	linc-C18orf21	4.30567	0	2.10624	-1.05312	1.05312	0	3.12
	849	C22orf26	linc-C22orf26	4.30567	0	2.10624	-1.05312	1.05312	0	3.12
	850	C9orf123	linc-C9orf123-2	4.30567	0	2.10624	-1.05312	1.05312	0	3.12
	851	C9orf135	linc-C9orf135-1	4.30567	0	2.10624	-1.05312	1.05312	0	3.12
	852	CCM2	linc-CCM2-1	4.30567	0	2.10624	-1.05312	1.05312	0	3.12
	853	CDH22	linc-CDH22	4.30567	0	2.10624	-1.05312	1.05312	0	3.12
	854	CPB2	linc-CPB2	4.30567	0	2.10624	-1.05312	1.05312	0	3.12
	855	CPEB2	linc-CPEB2-15	4.30567	0	2.10624	-1.05312	1.05312	0	3.12
	856	CSTB	linc-CSTB-1	4.30567	0	2.10624	-1.05312	1.05312	0	3.12
	857	CSTB	linc-CSTB-9	4.30567	0	2.10624	-1.05312	1.05312	0	3.12
	858	CTBP1	linc-CTBP1-5	4.30567	0	2.10624	-1.05312	1.05312	0	3.12
	859	CYorf15A	linc-CYorf15A	4.30567	0	2.10624	-1.05312	1.05312	0	3.12
	860	DLX2	linc-DLX2-3	4.30567	0	2.10624	-1.05312	1.05312	0	3.12
	861	DNAJC1	linc-DNAJC1	4.30567	0	2.10624	-1.05312	1.05312	0	3.12
	862	DNAJC8	linc-DNAJC8-2:copy2	4.30567	0	2.10624	-1.05312	1.05312	0	3.12
	863	DPP6	linc-DPP6-3	4.30567	0	2.10624	-1.05312	1.05312	0	3.12
	864	EGLN1	linc-EGLN1-1	4.30567	0	2.10624	-1.05312	1.05312	0	3.12
	865	ERGIC2	linc-ERGIC2	4.30567	0	2.10624	-1.05312	1.05312	0	3.12
	866	FAAH2	linc-FAAH2-3	4.30567	0	2.10624	-1.05312	1.05312	0	3.12
	867	FAM120B	linc-FAM120B-2	4.30567	0	2.10624	-1.05312	1.05312	0	3.12
	868	FAM196B	linc-FAM196B:copy2	4.30567	0	2.10624	-1.05312	1.05312	0	3.12
	869	FBXL7	linc-FBXL7-2	4.30567	0	2.10624	-1.05312	1.05312	0	3.12
	870	FOXG1	linc-FOXG1-2	4.30567	0	2.10624	-1.05312	1.05312	0	3.12
	871	FOXG1	linc-FOXG1-8	4.30567	0	2.10624	-1.05312	1.05312	0	3.12
	872	FXR1	linc-FXR1	4.30567	0	2.10624	-1.05312	1.05312	0	3.12
	873	GALNT1	linc-GALNT1	4.30567	0	2.10624	-1.05312	1.05312	0	3.12
	874	GJB5	linc-GJB5	4.30567	0	2.10624	-1.05312	1.05312	0	3.12
	875	GMPS	linc-GMPS-3:copy2	4.30567	0	2.10624	-1.05312	1.05312	0	3.12
	876	GNE	linc-GNE	4.30567	0	2.10624	-1.05312	1.05312	0	3.12
	877	GPATCH8	linc-GPATCH8	4.30567	0	2.10624	-1.05312	1.05312	0	3.12
	878	GPR183	linc-GPR183-2	4.30567	0	2.10624	-1.05312	1.05312	0	3.12
	879	ITGA4	linc-ITGA4-1:copy3	4.30567	0	2.10624	-1.05312	1.05312	0	3.12
	880	KIAA0649	linc-KIAA0649-5	4.30567	0	2.10624	-1.05312	1.05312	0	3.12
	881	KLRC1	linc-KLRC1	4.30567	0	2.10624	-1.05312	1.05312	0	3.12
	882	LOX	linc-LOX-3	4.30567	0	2.10624	-1.05312	1.05312	0	3.12
	883	LRRC7	linc-LRRC7-1	4.30567	0	2.10624	-1.05312	1.05312	0	3.12
	884	LSMD1	linc-LSMD1-1	4.30567	0	2.10624	-1.05312	1.05312	0	3.12
	885	MGAT5B	linc-MGAT5B-1	4.30567	0	2.10624	-1.05312	1.05312	0	3.12
	886	MKI67	linc-MKI67-2	4.30567	0	2.10624	-1.05312	1.05312	0	3.12
	887	MRPS30	linc-MRPS30-3	4.30567	0	2.10624	-1.05312	1.05312	0	3.12
	888	MSR1	linc-MSR1-1	4.30567	0	2.10624	-1.05312	1.05312	0	3.12
	889	MYCT1	linc-MYCT1-1	4.30567	0	2.10624	-1.05312	1.05312	0	3.12
	890	NKAIN2	linc-NKAIN2-2	4.30567	0	2.10624	-1.05312	1.05312	0	3.12
	891	NOL6	linc-NOL6-3	4.30567	0	2.10624	-1.05312	1.05312	0	3.12
	892	NOP14	linc-NOP14-3	4.30567	0	2.10624	-1.05312	1.05312	0	3.12
	893	NRXN1	linc-NRXN1-4	4.30567	0	2.10624	-1.05312	1.05312	0	3.12
	894	NTM	linc-NTM-3	4.30567	0	2.10624	-1.05312	1.05312	0	3.12
	895	NUDT15	linc-NUDT15-4	4.30567	0	2.10624	-1.05312	1.05312	0	3.12
	896	NUDT4	linc-NUDT4-4:copy2	4.30567	0	2.10624	-1.05312	1.05312	0	3.12
	897	OBFC1	linc-OBFC1:copy2	4.30567	0	2.10624	-1.05312	1.05312	0	3.12
	898	OR4F16	linc-OR4F16-3	4.30567	0	2.10624	-1.05312	1.05312	0	3.12
	899	PCDH7	linc-PCDH7-3	4.30567	0	2.10624	-1.05312	1.05312	0	3.12
	900	PDE10A	linc-PDE10A-4	4.30567	0	2.10624	-1.05312	1.05312	0	3.12
	901	PDIK1L	linc-PDIK1L-2	4.30567	0	2.10624	-1.05312	1.05312	0	3.12
	902	PHF17	linc-PHF17-1	4.30567	0	2.10624	-1.05312	1.05312	0	3.12
	903	PIGF	linc-PIGF-4	4.30567	0	2.10624	-1.05312	1.05312	0	3.12
	904	PLCG2	linc-PLCG2	4.30567	0	2.10624	-1.05312	1.05312	0	3.12
	905	POLR3G	linc-POLR3G-1	4.30567	0	2.10624	-1.05312	1.05312	0	3.12
	906	PSMD7	linc-PSMD7-3	4.30567	0	2.10624	-1.05312	1.05312	0	3.12
	907	RAB40A	linc-RAB40A-1:copy2	4.30567	0	2.10624	-1.05312	1.05312	0	3.12
	908	RAG2	linc-RAG2-1	4.30567	0	2.10624	-1.05312	1.05312	0	3.12
	909	RHOG	linc-RHOG	4.30567	0	2.10624	-1.05312	1.05312	0	3.12
	910	RPL21	linc-RPL21-1	4.30567	0	2.10624	-1.05312	1.05312	0	3.12
	911	RPP30	linc-RPP30-3	4.30567	0	2.10624	-1.05312	1.05312	0	3.12
	912	RUNX1	linc-RUNX1	4.30567	0	2.10624	-1.05312	1.05312	0	3.12
	913	SALL1	linc-SALL1-1	4.30567	0	2.10624	-1.05312	1.05312	0	3.12
	914	SEMA3A	linc-SEMA3A	4.30567	0	2.10624	-1.05312	1.05312	0	3.12
	915	SEMA6C	linc-SEMA6C	4.30567	0	2.10624	-1.05312	1.05312	0	3.12
	916	SGCG	linc-SGCG-8	4.30567	0	2.10624	-1.05312	1.05312	0	3.12
	917	SH3D19	linc-SH3D19	4.30567	0	2.10624	-1.05312	1.05312	0	3.12
	918	SLC2A13	linc-SLC2A13-4	4.30567	0	2.10624	-1.05312	1.05312	0	3.12
	919	SLC30A5	linc-SLC30A5-1	4.30567	0	2.10624	-1.05312	1.05312	0	3.12
	920	SLC5A9	linc-SLC5A9-2	4.30567	0	2.10624	-1.05312	1.05312	0	3.12
	921	SLITRK5	linc-SLITRK5-1	4.30567	0	2.10624	-1.05312	1.05312	0	3.12
	922	SNRPN	linc-SNRPN	4.30567	0	2.10624	-1.05312	1.05312	0	3.12
	923	SOX17	linc-SOX17-1	4.30567	0	2.10624	-1.05312	1.05312	0	3.12
	924	SPAM1	linc-SPAM1	4.30567	0	2.10624	-1.05312	1.05312	0	3.12
	925	SYT4	linc-SYT4-1	4.30567	0	2.10624	-1.05312	1.05312	0	3.12
	926	TAF1A	linc-TAF1A	4.30567	0	2.10624	-1.05312	1.05312	0	3.12
	927	TAGAP	linc-TAGAP-2	4.30567	0	2.10624	-1.05312	1.05312	0	3.12
	928	TCF4	linc-TCF4-4:copy3	4.30567	0	2.10624	-1.05312	1.05312	0	3.12
	929	TGIF2LX	linc-TGIF2LX	4.30567	0	2.10624	-1.05312	1.05312	0	3.12
	930	TMPRSS15	linc-TMPRSS15-9	4.30567	0	2.10624	-1.05312	1.05312	0	3.12
	931	TNFRSF10A	linc-TNFRSF10A	4.30567	0	2.10624	-1.05312	1.05312	0	3.12
	932	TNKS2	linc-TNKS2-2	4.30567	0	2.10624	-1.05312	1.05312	0	3.12
	933	TNRC6A	linc-TNRC6A-1	4.30567	0	2.10624	-1.05312	1.05312	0	3.12
	934	TRPC4	linc-TRPC4-2	4.30567	0	2.10624	-1.05312	1.05312	0	3.12
	935	TSN	linc-TSN-2	4.30567	0	2.10624	-1.05312	1.05312	0	3.12
	936	UBAC2	linc-UBAC2-2	4.30567	0	2.10624	-1.05312	1.05312	0	3.12
	937	USP47	linc-USP47-3	4.30567	0	2.10624	-1.05312	1.05312	0	3.12
	938	WDR7	linc-WDR7-5	4.30567	0	2.10624	-1.05312	1.05312	0	3.12
	939	WTAP	linc-WTAP-3	4.30567	0	2.10624	-1.05312	1.05312	0	3.12
	940	WTAP	linc-WTAP-3:copy2	4.30567	0	2.10624	-1.05312	1.05312	0	3.12
	941	YWHAQ	linc-YWHAQ-4	4.30567	0	2.10624	-1.05312	1.05312	0	3.12
	942	ZNF354A	linc-ZNF354A	4.30567	0	2.10624	-1.05312	1.05312	0	3.12
	943	ZNF354B	linc-ZNF354B-1	4.30567	0	2.10624	-1.05312	1.05312	0	3.12
	944	ZNF479	linc-ZNF479-8	4.30567	0	2.10624	-1.05312	1.05312	0	3.12
	945	ZNF507	linc-ZNF507-3	4.30567	0	2.10624	-1.05312	1.05312	0	3.12
	946	ZNF716	linc-ZNF716-3:copy2	4.30567	0	2.10624	-1.05312	1.05312	0	3.12
	947	HMGA2	linc-HMGA2	4.30498	3.75868	5.86468	-1.053	1.053	13.45	53.6
	948	NBPF9	linc-NBPF9-2	4.30498	3.75868	5.86468	-1.053	1.053	13.45	53.6
	949	C8orf47	linc-C8orf47	4.28278	3.02686	5.12541	-1.04927	1.04927	7.69	31.75
	950	ZNF599	linc-ZNF599-3	4.27966	4.09813	6.19563	-1.04875	1.04875	17.29	67.65
	951	CDK10	linc-CDK10	4.24328	2.18667	4.27185	-1.04259	1.04259	3.84	17.17
	952	GGTLC1	linc-GGTLC1-2	4.24328	2.18667	4.27185	-1.04259	1.04259	3.84	17.17
	953	PCDH11Y	linc-PCDH11Y	4.24328	2.18667	4.27185	-1.04259	1.04259	3.84	17.17
	954	NMS	linc-NMS-2	4.2366	3.31403	5.39694	-1.04145	1.04145	9.61	38.51
	955	OPN4	linc-OPN4-3	4.21319	3.0269	5.10182	-1.03746	1.03746	7.69	31.22
	956	CD99	linc-CD99-8:copy2	4.20541	3.55344	5.62568	-1.03612	1.03612	11.53	45.28
	957	UGT8	linc-UGT8-2	4.18425	2.66601	4.73098	-1.03248	1.03248	5.76	23.94
	958	C6orf115	linc-C6orf115	4.18067	4.37341	6.43714	-1.03187	1.03187	21.14	80.14
	959	AKT3	linc-AKT3-3	4.17895	1.46498	3.52812	-1.03157	1.03157	1.92	9.89
	960	ATF3	linc-ATF3-2	4.17895	1.46498	3.52812	-1.03157	1.03157	1.92	9.89
	961	BOD1	linc-BOD1-2	4.17895	1.46498	3.52812	-1.03157	1.03157	1.92	9.89
	962	CADM1	linc-CADM1-3	4.17895	1.46498	3.52812	-1.03157	1.03157	1.92	9.89
	963	COBL	linc-COBL-1	4.17895	1.46498	3.52812	-1.03157	1.03157	1.92	9.89
	964	ERI1	linc-ERI1-1	4.17895	1.46498	3.52812	-1.03157	1.03157	1.92	9.89
	965	JAG1	linc-JAG1-6	4.17895	1.46498	3.52812	-1.03157	1.03157	1.92	9.89
	966	MBOAT1	linc-MBOAT1-1	4.17895	1.46498	3.52812	-1.03157	1.03157	1.92	9.89
	967	MIS12	linc-MIS12	4.17895	1.46498	3.52812	-1.03157	1.03157	1.92	9.89
	968	PLEKHA5	linc-PLEKHA5-2	4.17895	1.46498	3.52812	-1.03157	1.03157	1.92	9.89
	969	POU4F2	linc-POU4F2-1	4.17895	1.46498	3.52812	-1.03157	1.03157	1.92	9.89
	970	RALGAPA2	linc-RALGAPA2-2	4.17895	1.46498	3.52812	-1.03157	1.03157	1.92	9.89
	971	SUMF1	linc-SUMF1-4	4.17895	1.46498	3.52812	-1.03157	1.03157	1.92	9.89
	972	TSHZ1	linc-TSHZ1-2:copy4	4.17895	1.46498	3.52812	-1.03157	1.03157	1.92	9.89
	973	ZNF345	linc-ZNF345-1	4.17895	1.46498	3.52812	-1.03157	1.03157	1.92	9.89
	974	AADAT	linc-AADAT-6	4.12097	2.1868	4.22978	-1.02149	1.02149	3.84	16.65
	975	ALDH6A1	linc-ALDH6A1	4.12097	2.1868	4.22978	-1.02149	1.02149	3.84	16.65
	976	BEST3	linc-BEST3-1:copy2	4.12097	2.1868	4.22978	-1.02149	1.02149	3.84	16.65
	977	CXorf59	linc-CXorf59:copy2	4.12097	2.1868	4.22978	-1.02149	1.02149	3.84	16.65
	978	IER5L	linc-IER5L-4	4.12097	2.1868	4.22978	-1.02149	1.02149	3.84	16.65
	979	KLHDC4	linc-KLHDC4	4.12097	2.1868	4.22978	-1.02149	1.02149	3.84	16.65
	980	PARD3B	linc-PARD3B-1	4.12097	2.1868	4.22978	-1.02149	1.02149	3.84	16.65
	981	SYK	linc-SYK-1	4.12097	2.1868	4.22978	-1.02149	1.02149	3.84	16.65
	982	C15orf42	linc-C15orf42-1	4.11063	3.55348	5.59284	-1.01968	1.01968	11.53	44.24
	983	TBC1D3F	linc-TBC1D3F-1	4.09162	3.93842	5.9711	-1.01634	1.01634	15.37	57.77
	984	BDKRB2	linc-BDKRB2	4.06442	4.7067	6.72975	-1.01153	1.01153	26.9	98.36
	985	BAI3	linc-BAI3-5	4.00884	2.66614	4.66933	-1.00159	1.00159	5.76	22.9
	986	DSP	linc-DSP:copy2	4.00884	2.66614	4.66933	-1.00159	1.00159	5.76	22.9
	987	NR2E1	linc-NR2E1-1	4.00884	2.66614	4.66933	-1.00159	1.00159	5.76	22.9
	988	PANK1	linc-PANK1-2	4.00884	2.66614	4.66933	-1.00159	1.00159	5.76	22.9
	989	CPEB2	linc-CPEB2-11	3.99867	2.18694	4.18645	-0.99976	0.99976	3.84	16.13
	990	FAM110B	linc-FAM110B-6	3.99867	2.18694	4.18645	-0.99976	0.99976	3.84	16.13
	991	PCTP	linc-PCTP	3.99867	2.18694	4.18645	-0.99976	0.99976	3.84	16.13
	992	ATXN10	linc-ATXN10	3.97707	1.46534	3.45705	-0.995853	0.995853	1.92	9.37
	993	DAZAP2	linc-DAZAP2	3.97707	1.46534	3.45705	-0.995853	0.995853	1.92	9.37
	994	GPR141	linc-GPR141-4	3.97707	1.46534	3.45705	-0.995853	0.995853	1.92	9.37
	995	LARS2	linc-LARS2-1	3.97707	1.46534	3.45705	-0.995853	0.995853	1.92	9.37
	996	PET112L	linc-PET112L-3	3.97707	1.46534	3.45705	-0.995853	0.995853	1.92	9.37
	997	RABL3	linc-RABL3-2	3.97707	1.46534	3.45705	-0.995853	0.995853	1.92	9.37
	998	RARRES1	linc-RARRES1-1	3.97707	1.46534	3.45705	-0.995853	0.995853	1.92	9.37
	999	RNASEH1	linc-RNASEH1-13	3.97707	1.46534	3.45705	-0.995853	0.995853	1.92	9.37
	1000	SLC44A3	linc-SLC44A3-1:copy2	3.97707	1.46534	3.45705	-0.995853	0.995853	1.92	9.37
	1001	SLC44A3	linc-SLC44A3-1:copy3	3.97707	1.46534	3.45705	-0.995853	0.995853	1.92	9.37
	1002	TMEM99	linc-TMEM99-4	3.97707	1.46534	3.45705	-0.995853	0.995853	1.92	9.37
	1003	NOP14	linc-NOP14-1	3.92115	2.66622	4.63749	-0.985638	0.985638	5.76	22.38
	1004	USPL1	linc-USPL1-6	3.92115	2.66622	4.63749	-0.985638	0.985638	5.76	22.38
	1005	CHST11	linc-CHST11-2	3.87637	2.18708	4.14179	-0.977353	0.977353	3.84	15.61
	1006	CLLU1	linc-CLLU1-5	3.87637	2.18708	4.14179	-0.977353	0.977353	3.84	15.61
	1007	GRHL3	linc-GRHL3-1	3.87637	2.18708	4.14179	-0.977353	0.977353	3.84	15.61
	1008	JARID2	linc-JARID2-1	3.87637	2.18708	4.14179	-0.977353	0.977353	3.84	15.61
	1009	ZP2	linc-ZP2	3.87637	2.18708	4.14179	-0.977353	0.977353	3.84	15.61
	1010	RAD23B	linc-RAD23B-2	3.87279	3.55358	5.50695	-0.976687	0.976687	11.53	41.63
	1011	FAM72B	linc-FAM72B-1	3.87182	3.02712	4.98013	-0.976507	0.976507	7.69	28.62
	1012	EPB41L4A	linc-EPB41L4A	3.84499	3.31423	5.25721	-0.971489	0.971489	9.61	34.87
	1013	GLRX5	linc-GLRX5-2	3.84216	4.24278	6.1847	-0.97096	0.97096	19.22	67.13
	1014	VEGFC	linc-VEGFC-2:copy2	3.79916	5.40231	7.32798	-0.962839	0.962839	44.2	149.36
	1015	C17orf51	linc-C17orf51-2:copy2	3.77524	1.46574	3.38231	-0.958285	0.958285	1.92	8.85
	1016	CCRN4L	linc-CCRN4L-17	3.77524	1.46574	3.38231	-0.958285	0.958285	1.92	8.85
	1017	CDH10	linc-CDH10-3	3.77524	1.46574	3.38231	-0.958285	0.958285	1.92	8.85
	1018	CREBBP	linc-CREBBP:copy2	3.77524	1.46574	3.38231	-0.958285	0.958285	1.92	8.85
	1019	GBE1	linc-GBE1-3	3.77524	1.46574	3.38231	-0.958285	0.958285	1.92	8.85
	1020	INADL	linc-INADL	3.77524	1.46574	3.38231	-0.958285	0.958285	1.92	8.85
	1021	N4BP3	linc-N4BP3	3.77524	1.46574	3.38231	-0.958285	0.958285	1.92	8.85
	1022	NTF3	linc-NTF3:copy2	3.77524	1.46574	3.38231	-0.958285	0.958285	1.92	8.85
	1023	SMS	linc-SMS:copy2	3.77524	1.46574	3.38231	-0.958285	0.958285	1.92	8.85
	1024	UBASH3B	linc-UBASH3B-1	3.77524	1.46574	3.38231	-0.958285	0.958285	1.92	8.85
	1025	CD300LB	linc-CD300LB	3.75408	2.18723	4.09569	-0.95423	0.95423	3.84	15.09
	1026	CGNL1	linc-CGNL1-2:copy2	3.75408	2.18723	4.09569	-0.95423	0.95423	3.84	15.09
	1027	GKN1	linc-GKN1:copy2	3.75408	2.18723	4.09569	-0.95423	0.95423	3.84	15.09
	1028	SLCO3A1	linc-SLCO3A1-2	3.75408	2.18723	4.09569	-0.95423	0.95423	3.84	15.09
	1029	SPATA2	linc-SPATA2-2	3.75408	2.18723	4.09569	-0.95423	0.95423	3.84	15.09
	1030	MAOA	linc-MAOA-2	3.75402	4.24281	6.15124	-0.954218	0.954218	19.22	65.57
	1031	XLOC_014452	XLOC_014452	3.75379	0	1.90835	-0.954173	0.954173	0	2.6
	1032	XLOC_014500	XLOC_014500	3.75379	0	1.90835	-0.954173	0.954173	0	2.6
	1033	ADCY1	linc-ADCY1-3	3.75379	0	1.90835	-0.954173	0.954173	0	2.6
	1034	AFTPH	linc-AFTPH	3.75379	0	1.90835	-0.954173	0.954173	0	2.6
	1035	AGA	linc-AGA-2	3.75379	0	1.90835	-0.954173	0.954173	0	2.6
	1036	AKT3	linc-AKT3-2	3.75379	0	1.90835	-0.954173	0.954173	0	2.6
	1037	ALG10	linc-ALG10	3.75379	0	1.90835	-0.954173	0.954173	0	2.6
	1038	ANXA8L2	linc-ANXA8L2-1:copy2	3.75379	0	1.90835	-0.954173	0.954173	0	2.6
	1039	ARAP3	linc-ARAP3	3.75379	0	1.90835	-0.954173	0.954173	0	2.6
	1040	ARFGEF2	linc-ARFGEF2-4:copy2	3.75379	0	1.90835	-0.954173	0.954173	0	2.6
	1041	ARHGAP20	linc-ARHGAP20-1	3.75379	0	1.90835	-0.954173	0.954173	0	2.6
	1042	ATP11B	linc-ATP11B-3	3.75379	0	1.90835	-0.954173	0.954173	0	2.6
	1043	ATP4B	linc-ATP4B-2	3.75379	0	1.90835	-0.954173	0.954173	0	2.6
	1044	ATP6V1G3	linc-ATP6V1G3-1	3.75379	0	1.90835	-0.954173	0.954173	0	2.6
	1045	BHLHE23	linc-BHLHE23-1	3.75379	0	1.90835	-0.954173	0.954173	0	2.6
	1046	BMS1	linc-BMS1-4:copy2	3.75379	0	1.90835	-0.954173	0.954173	0	2.6
	1047	C14orf159	linc-C14orf159-2	3.75379	0	1.90835	-0.954173	0.954173	0	2.6
	1048	C18orf62	linc-C18orf62-7	3.75379	0	1.90835	-0.954173	0.954173	0	2.6
	1049	C1QTNF9B	linc-C1QTNF9B	3.75379	0	1.90835	-0.954173	0.954173	0	2.6
	1050	CA8	linc-CA8-3	3.75379	0	1.90835	-0.954173	0.954173	0	2.6
	1051	CACNA2D4	linc-CACNA2D4	3.75379	0	1.90835	-0.954173	0.954173	0	2.6
	1052	CBLN4	linc-CBLN4-2	3.75379	0	1.90835	-0.954173	0.954173	0	2.6
	1053	CBWD3	linc-CBWD3-3	3.75379	0	1.90835	-0.954173	0.954173	0	2.6
	1054	CCDC111	linc-CCDC111-2	3.75379	0	1.90835	-0.954173	0.954173	0	2.6
	1055	CCDC140	linc-CCDC140-2	3.75379	0	1.90835	-0.954173	0.954173	0	2.6
	1056	CCDC57	linc-CCDC57	3.75379	0	1.90835	-0.954173	0.954173	0	2.6
	1057	CCDC66	linc-CCDC66-1	3.75379	0	1.90835	-0.954173	0.954173	0	2.6
	1058	CCDC80	linc-CCDC80-1	3.75379	0	1.90835	-0.954173	0.954173	0	2.6
	1059	CCDC82	linc-CCDC82-3	3.75379	0	1.90835	-0.954173	0.954173	0	2.6
	1060	CCRN4L	linc-CCRN4L-11	3.75379	0	1.90835	-0.954173	0.954173	0	2.6
	1061	CCRN4L	linc-CCRN4L-12	3.75379	0	1.90835	-0.954173	0.954173	0	2.6
	1062	CCRN4L	linc-CCRN4L-6	3.75379	0	1.90835	-0.954173	0.954173	0	2.6
	1063	CCT5	linc-CCT5-10	3.75379	0	1.90835	-0.954173	0.954173	0	2.6
	1064	CDH3	linc-CDH3-4:copy2	3.75379	0	1.90835	-0.954173	0.954173	0	2.6
	1065	CEP63	linc-CEP63-2	3.75379	0	1.90835	-0.954173	0.954173	0	2.6
	1066	CHD1	linc-CHD1-1	3.75379	0	1.90835	-0.954173	0.954173	0	2.6
	1067	CIRBP	linc-CIRBP	3.75379	0	1.90835	-0.954173	0.954173	0	2.6
	1068	CNTNAP5	linc-CNTNAP5-5	3.75379	0	1.90835	-0.954173	0.954173	0	2.6
	1069	COBL	linc-COBL-5	3.75379	0	1.90835	-0.954173	0.954173	0	2.6
	1070	CX3CR1	linc-CX3CR1-3	3.75379	0	1.90835	-0.954173	0.954173	0	2.6
	1071	DEGS2	linc-DEGS2	3.75379	0	1.90835	-0.954173	0.954173	0	2.6
	1072	DFNB31	linc-DFNB31-1	3.75379	0	1.90835	-0.954173	0.954173	0	2.6
	1073	DFNB31	linc-DFNB31-1:copy2	3.75379	0	1.90835	-0.954173	0.954173	0	2.6
	1074	DHX37	linc-DHX37-18	3.75379	0	1.90835	-0.954173	0.954173	0	2.6
	1075	DMXL1	linc-DMXL1-2	3.75379	0	1.90835	-0.954173	0.954173	0	2.6
	1076	DZIP1	linc-DZIP1:copy2	3.75379	0	1.90835	-0.954173	0.954173	0	2.6
	1077	EFR3A	linc-EFR3A-5:copy2	3.75379	0	1.90835	-0.954173	0.954173	0	2.6
	1078	ETV3	linc-ETV3-2	3.75379	0	1.90835	-0.954173	0.954173	0	2.6
	1079	EVX2	linc-EVX2-3	3.75379	0	1.90835	-0.954173	0.954173	0	2.6
	1080	FAF1	linc-FAF1-1	3.75379	0	1.90835	-0.954173	0.954173	0	2.6
	1081	FAM153C	linc-FAM153C-2	3.75379	0	1.90835	-0.954173	0.954173	0	2.6
	1082	FAM19A5	linc-FAM19A5-4	3.75379	0	1.90835	-0.954173	0.954173	0	2.6
	1083	FAM19A5	linc-FAM19A5-5	3.75379	0	1.90835	-0.954173	0.954173	0	2.6
	1084	FAM84B	linc-FAM84B-8:copy3	3.75379	0	1.90835	-0.954173	0.954173	0	2.6
	1085	FAT1	linc-FAT1-9	3.75379	0	1.90835	-0.954173	0.954173	0	2.6
	1086	FIGNL2	linc-FIGNL2-1	3.75379	0	1.90835	-0.954173	0.954173	0	2.6
	1087	FIGNL2	linc-FIGNL2-2	3.75379	0	1.90835	-0.954173	0.954173	0	2.6
	1088	FOXC1	linc-FOXC1-1	3.75379	0	1.90835	-0.954173	0.954173	0	2.6
	1089	FOXN4	linc-FOXN4	3.75379	0	1.90835	-0.954173	0.954173	0	2.6
	1090	FOXP2	linc-FOXP2-5	3.75379	0	1.90835	-0.954173	0.954173	0	2.6
	1091	GALNTL6	linc-GALNTL6-7:copy2	3.75379	0	1.90835	-0.954173	0.954173	0	2.6
	1092	GBP5	linc-GBP5-2:copy2	3.75379	0	1.90835	-0.954173	0.954173	0	2.6
	1093	GBP5	linc-GBP5-6	3.75379	0	1.90835	-0.954173	0.954173	0	2.6
	1094	GCNT2	linc-GCNT2-4	3.75379	0	1.90835	-0.954173	0.954173	0	2.6
	1095	GPSM1	linc-GPSM1	3.75379	0	1.90835	-0.954173	0.954173	0	2.6
	1096	GREM2	linc-GREM2-2	3.75379	0	1.90835	-0.954173	0.954173	0	2.6
	1097	GRHL2	linc-GRHL2-1	3.75379	0	1.90835	-0.954173	0.954173	0	2.6
	1098	GTF2H2	linc-GTF2H2-5	3.75379	0	1.90835	-0.954173	0.954173	0	2.6
	1099	GUF1	linc-GUF1-3	3.75379	0	1.90835	-0.954173	0.954173	0	2.6
	1100	HMGB1	linc-HMGB1-2:copy2	3.75379	0	1.90835	-0.954173	0.954173	0	2.6
	1101	IGFBP3	linc-IGFBP3-3:copy2	3.75379	0	1.90835	-0.954173	0.954173	0	2.6
	1102	INTS1	linc-INTS1	3.75379	0	1.90835	-0.954173	0.954173	0	2.6
	1103	IRX1	linc-IRX1-8:copy2	3.75379	0	1.90835	-0.954173	0.954173	0	2.6
	1104	IRX2	linc-IRX2-13	3.75379	0	1.90835	-0.954173	0.954173	0	2.6
	1105	JAG1	linc-JAG1-3	3.75379	0	1.90835	-0.954173	0.954173	0	2.6
	1106	JPH4	linc-JPH4-2:copy2	3.75379	0	1.90835	-0.954173	0.954173	0	2.6
	1107	KCTD7	linc-KCTD7-2:copy2	3.75379	0	1.90835	-0.954173	0.954173	0	2.6
	1108	KITLG	linc-KITLG-1	3.75379	0	1.90835	-0.954173	0.954173	0	2.6
	1109	KY	linc-KY-2	3.75379	0	1.90835	-0.954173	0.954173	0	2.6
	1110	LARGE	linc-LARGE-6	3.75379	0	1.90835	-0.954173	0.954173	0	2.6
	1111	LRRN3	linc-LRRN3-1	3.75379	0	1.90835	-0.954173	0.954173	0	2.6
	1112	LYSMD3	linc-LYSMD3-2:copy2	3.75379	0	1.90835	-0.954173	0.954173	0	2.6
	1113	LYSMD3	linc-LYSMD3-2:copy3	3.75379	0	1.90835	-0.954173	0.954173	0	2.6
	1114	MAF	linc-MAF-2	3.75379	0	1.90835	-0.954173	0.954173	0	2.6
	1115	MAFK	linc-MAFK-1	3.75379	0	1.90835	-0.954173	0.954173	0	2.6
	1116	MAP1LC3B2	linc-MAP1LC3B2-2	3.75379	0	1.90835	-0.954173	0.954173	0	2.6
	1117	MCTP2	linc-MCTP2-3	3.75379	0	1.90835	-0.954173	0.954173	0	2.6
	1118	MORF4	linc-MORF4-1:copy2	3.75379	0	1.90835	-0.954173	0.954173	0	2.6
	1119	MRPL46	linc-MRPL46	3.75379	0	1.90835	-0.954173	0.954173	0	2.6
	1120	MRPS33	linc-MRPS33-3	3.75379	0	1.90835	-0.954173	0.954173	0	2.6
	1121	MSX2	linc-MSX2-5	3.75379	0	1.90835	-0.954173	0.954173	0	2.6
	1122	NFAM1	linc-NFAM1	3.75379	0	1.90835	-0.954173	0.954173	0	2.6
	1123	NFIA	linc-NFIA-3:copy2	3.75379	0	1.90835	-0.954173	0.954173	0	2.6
	1124	NOX3	linc-NOX3-1	3.75379	0	1.90835	-0.954173	0.954173	0	2.6
	1125	NR2F1	linc-NR2F1-4	3.75379	0	1.90835	-0.954173	0.954173	0	2.6
	1126	NR4A3	linc-NR4A3	3.75379	0	1.90835	-0.954173	0.954173	0	2.6
	1127	NTSR2	linc-NTSR2-2	3.75379	0	1.90835	-0.954173	0.954173	0	2.6
	1128	OLIG2	linc-OLIG2-1	3.75379	0	1.90835	-0.954173	0.954173	0	2.6
	1129	ONECUT1	linc-ONECUT1	3.75379	0	1.90835	-0.954173	0.954173	0	2.6
	1130	P2RX4	linc-P2RX4	3.75379	0	1.90835	-0.954173	0.954173	0	2.6
	1131	PCGF5	linc-PCGF5-3	3.75379	0	1.90835	-0.954173	0.954173	0	2.6
	1132	PECI	linc-PECI-2	3.75379	0	1.90835	-0.954173	0.954173	0	2.6
	1133	PFKP	linc-PFKP-6	3.75379	0	1.90835	-0.954173	0.954173	0	2.6
	1134	PGK2	linc-PGK2	3.75379	0	1.90835	-0.954173	0.954173	0	2.6
	1135	PHF14	linc-PHF14-1:copy2	3.75379	0	1.90835	-0.954173	0.954173	0	2.6
	1136	PITX1	linc-PITX1-1	3.75379	0	1.90835	-0.954173	0.954173	0	2.6
	1137	PMFBP1	linc-PMFBP1-3	3.75379	0	1.90835	-0.954173	0.954173	0	2.6
	1138	POLR3F	linc-POLR3F	3.75379	0	1.90835	-0.954173	0.954173	0	2.6
	1139	PPM1M	linc-PPM1M-2	3.75379	0	1.90835	-0.954173	0.954173	0	2.6
	1140	PPP4R1	linc-PPP4R1-3	3.75379	0	1.90835	-0.954173	0.954173	0	2.6
	1141	PPPDE2	linc-PPPDE2	3.75379	0	1.90835	-0.954173	0.954173	0	2.6
	1142	PRKAA2	linc-PRKAA2-6	3.75379	0	1.90835	-0.954173	0.954173	0	2.6
	1143	PRNP	linc-PRNP	3.75379	0	1.90835	-0.954173	0.954173	0	2.6
	1144	PTBP2	linc-PTBP2-6	3.75379	0	1.90835	-0.954173	0.954173	0	2.6
	1145	PTPRD	linc-PTPRD-4	3.75379	0	1.90835	-0.954173	0.954173	0	2.6
	1146	RASGRP1	linc-RASGRP1-1	3.75379	0	1.90835	-0.954173	0.954173	0	2.6
	1147	RASL12	linc-RASL12	3.75379	0	1.90835	-0.954173	0.954173	0	2.6
	1148	RHOB	linc-RHOB-6	3.75379	0	1.90835	-0.954173	0.954173	0	2.6
	1149	RNF2	linc-RNF2-1	3.75379	0	1.90835	-0.954173	0.954173	0	2.6
	1150	RUFY4	linc-RUFY4-5	3.75379	0	1.90835	-0.954173	0.954173	0	2.6
	1151	SENP6	linc-SENP6-6	3.75379	0	1.90835	-0.954173	0.954173	0	2.6
	1152	SSEP15	linc-SEP15-2:copy2	3.75379	0	1.90835	-0.954173	0.954173	0	2.6
	1153	SEPP1	linc-SEPP1-2	3.75379	0	1.90835	-0.954173	0.954173	0	2.6
	1154	SERTAD2	linc-SERTAD2-4:copy2	3.75379	0	1.90835	-0.954173	0.954173	0	2.6
	1155	SFXN1	linc-SFXN1-2	3.75379	0	1.90835	-0.954173	0.954173	0	2.6
	1156	SLC35F5	linc-SLC35F5-2	3.75379	0	1.90835	-0.954173	0.954173	0	2.6
	1157	SLC39A10	linc-SLC39A10-10	3.75379	0	1.90835	-0.954173	0.954173	0	2.6
	1158	SLIT3	linc-SLIT3	3.75379	0	1.90835	-0.954173	0.954173	0	2.6
	1159	SMARCAL1	linc-SMARCAL1-1	3.75379	0	1.90835	-0.954173	0.954173	0	2.6
	1160	SP2	linc-SP2	3.75379	0	1.90835	-0.954173	0.954173	0	2.6
	1161	SPACA3	linc-SPACA3	3.75379	0	1.90835	-0.954173	0.954173	0	2.6
	1162	SRBD1	linc-SRBD1-1	3.75379	0	1.90835	-0.954173	0.954173	0	2.6
	1163	TACC3	linc-TACC3:copy2	3.75379	0	1.90835	-0.954173	0.954173	0	2.6
	1164	TANC2	linc-TANC2-1	3.75379	0	1.90835	-0.954173	0.954173	0	2.6
	1165	TES	linc-TES-1	3.75379	0	1.90835	-0.954173	0.954173	0	2.6
	1166	TK2	linc-TK2	3.75379	0	1.90835	-0.954173	0.954173	0	2.6
	1167	TMEM18	linc-TMEM18-BP	3.75379	0	1.90835	-0.954173	0.954173	0	2.6
	1168	TMEM196	linc-TMEM196-1	3.75379	0	1.90835	-0.954173	0.954173	0	2.6
	1169	TMEM72	linc-TMEM72-2:copy7	3.75379	0	1.90835	-0.954173	0.954173	0	2.6
	1170	TMEM8A	linc-TMEM8A-1	3.75379	0	1.90835	-0.954173	0.954173	0	2.6
	1171	TMEM90A	linc-TMEM90A	3.75379	0	1.90835	-0.954173	0.954173	0	2.6
	1172	TMPRSS15	linc-TMPRSS15-17	3.75379	0	1.90835	-0.954173	0.954173	0	2.6
	1173	TMPRSS15	linc-TMPRSS15-2	3.75379	0	1.90835	-0.954173	0.954173	0	2.6
	1174	TNFRSF19	linc-TNFRSF19-2	3.75379	0	1.90835	-0.954173	0.954173	0	2.6
	1175	TOX2	linc-TOX2	3.75379	0	1.90835	-0.954173	0.954173	0	2.6
	1176	TPBG	linc-TPBG-1	3.75379	0	1.90835	-0.954173	0.954173	0	2.6
	1177	TSPAN32	linc-TSPAN32-2	3.75379	0	1.90835	-0.954173	0.954173	0	2.6
	1178	UBL3	linc-UBL3-3	3.75379	0	1.90835	-0.954173	0.954173	0	2.6
	1179	UGGT1	linc-UGGT1	3.75379	0	1.90835	-0.954173	0.954173	0	2.6
	1180	UMODL1	linc-UMODL1-2:copy2	3.75379	0	1.90835	-0.954173	0.954173	0	2.6
	1181	VSX1	linc-VSX1-3	3.75379	0	1.90835	-0.954173	0.954173	0	2.6
	1182	WDR26	linc-WDR26-1	3.75379	0	1.90835	-0.954173	0.954173	0	2.6
	1183	ZBTB37	linc-ZBTB37	3.75379	0	1.90835	-0.954173	0.954173	0	2.6
	1184	ZEB2	linc-ZEB2-6	3.75379	0	1.90835	-0.954173	0.954173	0	2.6
	1185	ZNF337	linc-ZNF337-8	3.75379	0	1.90835	-0.954173	0.954173	0	2.6
	1186	ZNF507	linc-ZNF507-7	3.75379	0	1.90835	-0.954173	0.954173	0	2.6
	1187	ZNF99	linc-ZNF99-2	3.75379	0	1.90835	-0.954173	0.954173	0	2.6
	1188	CBLB	linc-CBLB-7	3.73807	5.05768	6.95998	-0.951146	0.951146	34.59	115.53
	1189	KRT7	linc-KRT7-1	3.73528	3.02721	4.92843	-0.950609	0.950609	7.69	27.58
	1190	C11orf58	linc-C11orf58-4	3.72142	5.13344	7.02929	-0.947926	0.947926	36.51	121.26
	1191	MAP3K9	linc-MAP3K9-1:copy3	3.68326	3.55367	5.43466	-0.940491	0.940491	11.53	39.55
	1192	FBXO36	linc-FBXO36-2	3.67716	3.31433	5.19293	-0.939297	0.939297	9.61	33.31
	1193	CALB1	linc-CALB1-3	3.66702	3.02726	4.90187	-0.937304	0.937304	7.69	27.06
	1194	IDH3B	linc-IDH3B-1	3.66702	3.02726	4.90187	-0.937304	0.937304	7.69	27.06
	1195	ATP8A1	linc-ATP8A1-1	3.65808	2.66646	4.53754	-0.935543	0.935543	5.76	20.82
	1196	FOXA2	linc-FOXA2-1	3.65808	2.66646	4.53754	-0.935543	0.935543	5.76	20.82
	1197	KRT7	linc-KRT7-1:copy2	3.65808	2.66646	4.53754	-0.935543	0.935543	5.76	20.82
	1198	C15orf2	linc-C15orf2-4	3.63181	2.1874	4.04809	-0.930344	0.930344	3.84	14.57
	1199	KIAA0564	linc-KIAA0564-3	3.63181	2.1874	4.04809	-0.930344	0.930344	3.84	14.57
	1200	TOX3	linc-TOX3-2:copy2	3.63181	2.1874	4.04809	-0.930344	0.930344	3.84	14.57
	1201	CHD9	linc-CHD9-6	3.58849	3.55373	5.3971	-0.921688	0.921688	11.53	38.51
	1202	ANKRD50	linc-ANKRD50-3	3.57347	1.46618	3.30351	-0.918663	0.918663	1.92	8.33
	1203	C15orf2	linc-C15orf2-1:copy5	3.57347	1.46618	3.30351	-0.918663	0.918663	1.92	8.33
	1204	CDC16	linc-CDC16-4	3.57347	1.46618	3.30351	-0.918663	0.918663	1.92	8.33
	1205	COPZ2	linc-COPZ2	3.57347	1.46618	3.30351	-0.918663	0.918663	1.92	8.33
	1206	GALNTL6	linc-GALNTL6-2	3.57347	1.46618	3.30351	-0.918663	0.918663	1.92	8.33
	1207	NDST4	linc-NDST4	3.57347	1.46618	3.30351	-0.918663	0.918663	1.92	8.33
	1208	NDUFV3	linc-NDUFV3-1	3.57347	1.46618	3.30351	-0.918663	0.918663	1.92	8.33
	1209	PTPRD	linc-PTPRD-2	3.57347	1.46618	3.30351	-0.918663	0.918663	1.92	8.33
	1210	RNASEH1	linc-RNASEH1-13:copy2	3.57347	1.46618	3.30351	-0.918663	0.918663	1.92	8.33
	1211	ZEB2	linc-ZEB2-4	3.57347	1.46618	3.30351	-0.918663	0.918663	1.92	8.33
	1212	GRIN3A	linc-GRIN3A-2	3.56521	3.75897	5.59296	-0.916994	0.916994	13.45	44.24
	1213	COX7A2L	linc-COX7A2L-2	3.55096	4.49341	6.32162	-0.914104	0.914104	23.06	73.9
	1214	SNX8	linc-SNX8	3.54344	4.80274	6.62789	-0.912575	0.912575	28.82	91.59
	1215	C3orf30	linc-C3orf30-7	3.53049	3.02737	4.84724	-0.909934	0.909934	7.69	26.02
	1216	ADAM12	linc-ADAM12	3.50954	2.18757	3.99886	-0.905641	0.905641	3.84	14.05
	1217	CDH18	linc-CDH18-1	3.50954	2.18757	3.99886	-0.905641	0.905641	3.84	14.05
	1218	FAM174A	linc-FAM174A-1	3.50954	2.18757	3.99886	-0.905641	0.905641	3.84	14.05
	1219	TNFAIP3	linc-TNFAIP3-4	3.50954	2.18757	3.99886	-0.905641	0.905641	3.84	14.05
	1220	VSTM2B	linc-VSTM2B-7	3.50954	2.18757	3.99886	-0.905641	0.905641	3.84	14.05
	1221	CD99	linc-CD99-2:copy3	3.50926	4.37359	6.18476	-0.905583	0.905583	21.14	67.13
	1222	LEMD3	linc-LEMD3	3.49457	4.60407	6.40919	-0.902557	0.902557	24.98	78.58
	1223	KIN	linc-KIN-7:copy2	3.48271	2.66664	4.46685	-0.900106	0.900106	5.76	19.78
	1224	CD99	linc-CD99-8	3.48223	3.75901	5.55902	-0.900006	0.900006	13.45	43.19
	1225	PCTP	linc-PCTP:copy2	3.46223	3.02743	4.81913	-0.89585	0.89585	7.69	25.5
	1226	SAMD12	linc-SAMD12-2	3.46223	3.02743	4.81913	-0.89585	0.89585	7.69	25.5
	1227	SDK2	linc-SDK2-2:copy4	3.46223	3.02743	4.81913	-0.89585	0.89585	7.69	25.5
	1228	SLC5A1	linc-SLC5A1-2	3.46223	3.02743	4.81913	-0.89585	0.89585	7.69	25.5
	1229	WDR11	linc-WDR11-2	3.4489	6.6919	8.47804	-0.893069	0.893069	109.53	332.55
	1230	ZNF286A	linc-ZNF286A-1	3.44635	3.55381	5.33888	-0.892534	0.892534	11.53	36.95
	1231	CCRN4L	linc-CCRN4L-18	3.44114	3.75903	5.54192	-0.891443	0.891443	13.45	42.67
	1232	NUP62CL	linc-NUP62CL	3.44114	3.75903	5.54192	-0.891443	0.891443	13.45	42.67
	1233	SPRED2	linc-SPRED2-6	3.44114	3.75903	5.54192	-0.891443	0.891443	13.45	42.67
	1234	XPO1	linc-XPO1-2	3.39897	3.55384	5.31893	-0.882548	0.882548	11.53	36.43
	1235	CARD18	linc-CARD18-1	3.3964	3.31452	5.07853	-0.882003	0.882003	9.61	30.7
	1236	CXorf59	linc-CXorf59	3.39504	2.66674	4.43017	-0.881714	0.881714	5.76	19.26
	1237	RREB1	linc-RREB1-7	3.39504	2.66674	4.43017	-0.881714	0.881714	5.76	19.26
	1238	ZFAND3	linc-ZFAND3-2	3.39504	2.66674	4.43017	-0.881714	0.881714	5.76	19.26
	1239	C15orf2	linc-C15orf2-8:copy4	3.39397	3.02749	4.79046	-0.881486	0.881486	7.69	24.98
	1240	AGBL4	linc-AGBL4-4	3.38729	2.18776	3.94789	-0.880066	0.880066	3.84	13.53
	1241	LRRC38	linc-LRRC38-7	3.38729	2.18776	3.94789	-0.880066	0.880066	3.84	13.53
	1242	SOD3	linc-SOD3-1	3.38729	2.18776	3.94789	-0.880066	0.880066	3.84	13.53
	1243	C18orf62	linc-C18orf62-6	3.38526	6.35442	8.11369	-0.879633	0.879633	86.47	258.13
	1244	ZNF681	linc-ZNF681-6	3.38247	5.62864	7.38672	-0.879038	0.879038	51.88	155.6
	1245	ANKRD55	linc-ANKRD55-2	3.37175	1.46667	3.22017	-0.87675	0.87675	1.92	7.81
	1246	ARF5	linc-ARF5-5	3.37175	1.46667	3.22017	-0.87675	0.87675	1.92	7.81
	1247	CPA5	linc-CPA5	3.37175	1.46667	3.22017	-0.87675	0.87675	1.92	7.81
	1248	CPEB4	linc-CPEB4-8	3.37175	1.46667	3.22017	-0.87675	0.87675	1.92	7.81
	1249	CSF2RA	linc-CSF2RA-1	3.37175	1.46667	3.22017	-0.87675	0.87675	1.92	7.81
	1250	CSF2RA	linc-CSF2RA-2	3.37175	1.46667	3.22017	-0.87675	0.87675	1.92	7.81
	1251	GAS2	linc-GAS2-1	3.37175	1.46667	3.22017	-0.87675	0.87675	1.92	7.81
	1252	GPM6B	linc-GPM6B:copy2	3.37175	1.46667	3.22017	-0.87675	0.87675	1.92	7.81
	1253	MEOX1	linc-MEOX1	3.37175	1.46667	3.22017	-0.87675	0.87675	1.92	7.81
	1254	PABPC4L	linc-PABPC4L-7	3.37175	1.46667	3.22017	-0.87675	0.87675	1.92	7.81
	1255	PIPOX	linc-PIPOX-1	3.37175	1.46667	3.22017	-0.87675	0.87675	1.92	7.81
	1256	PUS3	linc-PUS3-1	3.37175	1.46667	3.22017	-0.87675	0.87675	1.92	7.81
	1257	RRP15	linc-RRP15-2	3.37175	1.46667	3.22017	-0.87675	0.87675	1.92	7.81
	1258	TMEM132C	linc-TMEM132C-8	3.37175	1.46667	3.22017	-0.87675	0.87675	1.92	7.81
	1259	SCTR	linc-SCTR-2	3.36964	4.09843	5.85103	-0.876298	0.876298	17.29	53.08
	1260	EXOSC9	linc-EXOSC9-5	3.32571	3.02755	4.76121	-0.866831	0.866831	7.69	24.46
	1261	C9orf150	linc-C9orf150	3.31786	3.7591	5.48935	-0.865126	0.865126	13.45	41.11
	1262	KIN	linc-KIN-7:copy3	3.30568	2.66684	4.39179	-0.862474	0.862474	5.76	18.73
	1263	NUDT4	linc-NUDT4-4	3.30568	2.66684	4.39179	-0.862474	0.862474	5.76	18.73
	1264	GALNT10	linc-GALNT10	3.30421	3.5539	5.2782	-0.862153	0.862153	11.53	35.39
	1265	SPTBN1	linc-SPTBN1-1	3.30421	3.5539	5.2782	-0.862153	0.862153	11.53	35.39
	1266	ACCN1	linc-ACCN1-3	3.28454	3.31461	5.0303	-0.857845	0.857845	9.61	29.66
	1267	C15orf2	linc-C15orf2-7	3.28454	3.31461	5.0303	-0.857845	0.857845	9.61	29.66
	1268	ST6GAL2	linc-ST6GAL2-2:copy2	3.27222	4.09848	5.80875	-0.855134	0.855134	17.29	51.52
	1269	ANKRA2	linc-ANKRA2-5:copy2	3.26505	2.18796	3.89507	-0.853553	0.853553	3.84	13.01
	1270	CETN1	linc-CETN1-1	3.26505	2.18796	3.89507	-0.853553	0.853553	3.84	13.01
	1271	COMT	linc-COMT	3.26505	2.18796	3.89507	-0.853553	0.853553	3.84	13.01
	1272	E2F3	linc-E2F3	3.26505	2.18796	3.89507	-0.853553	0.853553	3.84	13.01
	1273	FAM183A	linc-FAM183A	3.26505	2.18796	3.89507	-0.853553	0.853553	3.84	13.01
	1274	SLC38A2	linc-SLC38A2:copy5	3.26505	2.18796	3.89507	-0.853553	0.853553	3.84	13.01
	1275	USP47	linc-USP47-6	3.26505	2.18796	3.89507	-0.853553	0.853553	3.84	13.01
	1276	OPCML	linc-OPCML:copy2	3.25683	3.55393	5.2574	-0.851735	0.851735	11.53	34.87
	1277	PPP2R2D	linc-PPP2R2D-4	3.25683	3.55393	5.2574	-0.851735	0.851735	11.53	34.87
	1278	PAX4	linc-PAX4	3.25456	4.24299	5.94545	-0.851231	0.851231	19.22	56.73
	1279	C4orf23	linc-C4orf23-2	3.21802	2.66695	4.35313	-0.843087	0.843087	5.76	18.21
	1280	CCDC92	linc-CCDC92-2	3.21802	2.66695	4.35313	-0.843087	0.843087	5.76	18.21
	1281	LARGE	linc-LARGE-7	3.21802	2.66695	4.35313	-0.843087	0.843087	5.76	18.21
	1282	NSUN2	linc-NSUN2-1	3.21802	2.66695	4.35313	-0.843087	0.843087	5.76	18.21
	1283	RREB1	linc-RREB1-2	3.21802	2.66695	4.35313	-0.843087	0.843087	5.76	18.21
	1284	USP35	linc-USP35	3.21528	5.46238	7.14732	-0.842472	0.842472	46.12	131.67
	1285	XLOC_011392	XLOC_011392	3.20256	0	1.67923	-0.839613	0.839613	0	2.08
	1286	XLOC_014424	XLOC_014424	3.20256	0	1.67923	-0.839613	0.839613	0	2.08
	1287	XLOC_014436	XLOC_014436	3.20256	0	1.67923	-0.839613	0.839613	0	2.08
	1288	XLOC_014449	XLOC_014449	3.20256	0	1.67923	-0.839613	0.839613	0	2.08
	1289	XLOC_014461	XLOC_014461	3.20256	0	1.67923	-0.839613	0.839613	0	2.08
	1290	XLOC_014473	XLOC_014473	3.20256	0	1.67923	-0.839613	0.839613	0	2.08
	1291	XLOC_014484	XLOC_014484	3.20256	0	1.67923	-0.839613	0.839613	0	2.08
	1292	XLOC_014497	XLOC_014497	3.20256	0	1.67923	-0.839613	0.839613	0	2.08
	1293	AADAT	linc-AADAT-1	3.20256	0	1.67923	-0.839613	0.839613	0	2.08
	1294	ADD3	linc-ADD3-3:copy2	3.20256	0	1.67923	-0.839613	0.839613	0	2.08
	1295	AKR1E2	linc-AKR1E2-13	3.20256	0	1.67923	-0.839613	0.839613	0	2.08
	1296	AKR1E2	linc-AKR1E2-1:copy2	3.20256	0	1.67923	-0.839613	0.839613	0	2.08
	1297	ANKRD30A	linc-ANKRD30A-1	3.20256	0	1.67923	-0.839613	0.839613	0	2.08
	1298	ANKRD33B	linc-ANKRD33B-1	3.20256	0	1.67923	-0.839613	0.839613	0	2.08
	1299	APOC3	linc-APOC3-3	3.20256	0	1.67923	-0.839613	0.839613	0	2.08
	1300	ARFGEF2	linc-ARFGEF2-3	3.20256	0	1.67923	-0.839613	0.839613	0	2.08
	1301	ARFGEF2	linc-ARFGEF2-3:copy2	3.20256	0	1.67923	-0.839613	0.839613	0	2.08
	1302	ASB2	linc-ASB2	3.20256	0	1.67923	-0.839613	0.839613	0	2.08
	1303	ASB4	linc-ASB4-1	3.20256	0	1.67923	-0.839613	0.839613	0	2.08
	1304	B3GAT2	linc-B3GAT2-4	3.20256	0	1.67923	-0.839613	0.839613	0	2.08
	1305	BCL2A1	linc-BCL2A1-2:copy4	3.20256	0	1.67923	-0.839613	0.839613	0	2.08
	1306	C11orf35	linc-C11orf35	3.20256	0	1.67923	-0.839613	0.839613	0	2.08
	1307	C15orf2	linc-C15orf2-10	3.20256	0	1.67923	-0.839613	0.839613	0	2.08
	1308	C15orf41	linc-C15orf41-1	3.20256	0	1.67923	-0.839613	0.839613	0	2.08
	1309	C1orf227	linc-C1orf227-1	3.20256	0	1.67923	-0.839613	0.839613	0	2.08
	1310	C1orf227	linc-C1orf227-2	3.20256	0	1.67923	-0.839613	0.839613	0	2.08
	1311	C21orf2	linc-C21orf2-2:copy2	3.20256	0	1.67923	-0.839613	0.839613	0	2.08
	1312	C2CD4A	linc-C2CD4A-1	3.20256	0	1.67923	-0.839613	0.839613	0	2.08
	1313	C3orf30	linc-C3orf30-1	3.20256	0	1.67923	-0.839613	0.839613	0	2.08
	1314	C6orf105	linc-C6orf105-3	3.20256	0	1.67923	-0.839613	0.839613	0	2.08
	1315	C6orf142	linc-C6orf142-1	3.20256	0	1.67923	-0.839613	0.839613	0	2.08
	1316	C8orf22	linc-C8orf22-3	3.20256	0	1.67923	-0.839613	0.839613	0	2.08
	1317	C9orf102	linc-C9orf102-3	3.20256	0	1.67923	-0.839613	0.839613	0	2.08
	1318	C9orf169	linc-C9orf169	3.20256	0	1.67923	-0.839613	0.839613	0	2.08
	1319	CA5A	linc-CA5A-1	3.20256	0	1.67923	-0.839613	0.839613	0	2.08
	1320	CADM2	linc-CADM2-10	3.20256	0	1.67923	-0.839613	0.839613	0	2.08
	1321	CBWD3	linc-CBWD3-2	3.20256	0	1.67923	-0.839613	0.839613	0	2.08
	1322	CCDC127	linc-CCDC127	3.20256	0	1.67923	-0.839613	0.839613	0	2.08
	1323	CD2AP	linc-CD2AP-2	3.20256	0	1.67923	-0.839613	0.839613	0	2.08
	1324	CD83	linc-CD83	3.20256	0	1.67923	-0.839613	0.839613	0	2.08
	1325	CD99	linc-CD99-4	3.20256	0	1.67923	-0.839613	0.839613	0	2.08
	1326	CD99	linc-CD99-7	3.20256	0	1.67923	-0.839613	0.839613	0	2.08
	1327	CECR2	linc-CECR2-3	3.20256	0	1.67923	-0.839613	0.839613	0	2.08
	1328	CELF2	linc-CELF2-8	3.20256	0	1.67923	-0.839613	0.839613	0	2.08
	1329	CES2	linc-CES2-2	3.20256	0	1.67923	-0.839613	0.839613	0	2.08
	1330	CETN1	linc-CETN1-2	3.20256	0	1.67923	-0.839613	0.839613	0	2.08
	1331	CHFR	linc-CHFR-2	3.20256	0	1.67923	-0.839613	0.839613	0	2.08
	1332	CHIC2	linc-CHIC2-1	3.20256	0	1.67923	-0.839613	0.839613	0	2.08
	1333	CLDN14	linc-CLDN14-2	3.20256	0	1.67923	-0.839613	0.839613	0	2.08
	1334	CLINT1	linc-CLINT1-2	3.20256	0	1.67923	-0.839613	0.839613	0	2.08
	1335	CLVS2	linc-CLVS2	3.20256	0	1.67923	-0.839613	0.839613	0	2.08
	1336	CMPK2	linc-CMPK2-2:copy6	3.20256	0	1.67923	-0.839613	0.839613	0	2.08
	1337	CNTNAP3	linc-CNTNAP3-2	3.20256	0	1.67923	-0.839613	0.839613	0	2.08
	1338	CPEB2	linc-CPEB2-10:copy5	3.20256	0	1.67923	-0.839613	0.839613	0	2.08
	1339	CPNE8	linc-CPNE8	3.20256	0	1.67923	-0.839613	0.839613	0	2.08
	1340	CPO	linc-CPO-2	3.20256	0	1.67923	-0.839613	0.839613	0	2.08
	1341	CPSF7	linc-CPSF7-2	3.20256	0	1.67923	-0.839613	0.839613	0	2.08
	1342	CREBBP	linc-CREBBP:copy3	3.20256	0	1.67923	-0.839613	0.839613	0	2.08
	1343	CREM	linc-CREM-3	3.20256	0	1.67923	-0.839613	0.839613	0	2.08
	1344	CSTB	linc-CSTB-3:copy2	3.20256	0	1.67923	-0.839613	0.839613	0	2.08
	1345	CTTNBP2	linc-CTTNBP2-6:copy2	3.20256	0	1.67923	-0.839613	0.839613	0	2.08
	1346	CXorf26	linc-CXorf26-1	3.20256	0	1.67923	-0.839613	0.839613	0	2.08
	1347	CXorf64	linc-CXorf64-1	3.20256	0	1.67923	-0.839613	0.839613	0	2.08
	1348	DCAF5	linc-DCAF5	3.20256	0	1.67923	-0.839613	0.839613	0	2.08
	1349	DHRS7B	linc-DHRS7B-5	3.20256	0	1.67923	-0.839613	0.839613	0	2.08
	1350	DIO3	linc-DIO3-2	3.20256	0	1.67923	-0.839613	0.839613	0	2.08
	1351	DIRAS2	linc-DIRAS2-3	3.20256	0	1.67923	-0.839613	0.839613	0	2.08
	1352	DPH5	linc-DPH5	3.20256	0	1.67923	-0.839613	0.839613	0	2.08
	1353	E2F7	linc-E2F7-1	3.20256	0	1.67923	-0.839613	0.839613	0	2.08
	1354	EEF1E1	linc-EEF1E1	3.20256	0	1.67923	-0.839613	0.839613	0	2.08
	1355	EOMES	linc-EOMES-2	3.20256	0	1.67923	-0.839613	0.839613	0	2.08
	1356	EPHA6	linc-EPHA6-1	3.20256	0	1.67923	-0.839613	0.839613	0	2.08
	1357	EPHB3	linc-EPHB3-1	3.20256	0	1.67923	-0.839613	0.839613	0	2.08
	1358	ERCC4	linc-ERCC4-1	3.20256	0	1.67923	-0.839613	0.839613	0	2.08
	1359	FAM153A	linc-FAM153A-2	3.20256	0	1.67923	-0.839613	0.839613	0	2.08
	1360	FAM154B	linc-FAM154B-3	3.20256	0	1.67923	-0.839613	0.839613	0	2.08
	1361	FAM43A	linc-FAM43A-5	3.20256	0	1.67923	-0.839613	0.839613	0	2.08
	1362	FAM55D	linc-FAM55D	3.20256	0	1.67923	-0.839613	0.839613	0	2.08
	1363	FERMT1	linc-FERMT1-3:copy2	3.20256	0	1.67923	-0.839613	0.839613	0	2.08
	1364	FOXC1	linc-FOXC1-3	3.20256	0	1.67923	-0.839613	0.839613	0	2.08
	1365	FOXN2	linc-FOXN2-2:copy2	3.20256	0	1.67923	-0.839613	0.839613	0	2.08
	1366	FOXP2	linc-FOXP2-6	3.20256	0	1.67923	-0.839613	0.839613	0	2.08
	1367	FRG2C	linc-FRG2C-1	3.20256	0	1.67923	-0.839613	0.839613	0	2.08
	1368	FRG2C	linc-FRG2C-6	3.20256	0	1.67923	-0.839613	0.839613	0	2.08
	1369	GABRA5	linc-GABRA5-5	3.20256	0	1.67923	-0.839613	0.839613	0	2.08
	1370	GANC	linc-GANC-4	3.20256	0	1.67923	-0.839613	0.839613	0	2.08
	1371	GAPT	linc-GAPT-1:copy2	3.20256	0	1.67923	-0.839613	0.839613	0	2.08
	1372	GLA	linc-GLA-1	3.20256	0	1.67923	-0.839613	0.839613	0	2.08
	1373	GLRB	linc-GLRB-3	3.20256	0	1.67923	-0.839613	0.839613	0	2.08
	1374	GLT25D2	linc-GLT25D2-1	3.20256	0	1.67923	-0.839613	0.839613	0	2.08
	1375	GLT25D2	linc-GLT25D2-2	3.20256	0	1.67923	-0.839613	0.839613	0	2.08
	1376	GLTSCR1	linc-GLTSCR1-2	3.20256	0	1.67923	-0.839613	0.839613	0	2.08
	1377	GOT2	linc-GOT2-1	3.20256	0	1.67923	-0.839613	0.839613	0	2.08
	1378	GPR31	linc-GPR31-2	3.20256	0	1.67923	-0.839613	0.839613	0	2.08
	1379	GPR85	linc-GPR85	3.20256	0	1.67923	-0.839613	0.839613	0	2.08
	1380	H3F3C	linc-H3F3C-1	3.20256	0	1.67923	-0.839613	0.839613	0	2.08
	1381	HDAC4	linc-HDAC4-1	3.20256	0	1.67923	-0.839613	0.839613	0	2.08
	1382	HEATR2	linc-HEATR2-4	3.20256	0	1.67923	-0.839613	0.839613	0	2.08
	1383	HIST1H2AI	linc-HIST1H2AI-1:copy2	3.20256	0	1.67923	-0.839613	0.839613	0	2.08
	1384	HSCB	linc-HSCB-8	3.20256	0	1.67923	-0.839613	0.839613	0	2.08
	1385	HSF2	linc-HSF2-2	3.20256	0	1.67923	-0.839613	0.839613	0	2.08
	1386	ID2	linc-ID2-1	3.20256	0	1.67923	-0.839613	0.839613	0	2.08
	1387	IFIT2	linc-IFIT2	3.20256	0	1.67923	-0.839613	0.839613	0	2.08
	1388	IGFBP3	linc-IGFBP3-4	3.20256	0	1.67923	-0.839613	0.839613	0	2.08
	1389	IGHMBP2	linc-IGHMBP2	3.20256	0	1.67923	-0.839613	0.839613	0	2.08
	1390	IL1F7	linc-IL1F7	3.20256	0	1.67923	-0.839613	0.839613	0	2.08
	1391	INTS10	linc-INTS10	3.20256	0	1.67923	-0.839613	0.839613	0	2.08
	1392	IQSEC3	linc-IQSEC3	3.20256	0	1.67923	-0.839613	0.839613	0	2.08
	1393	ITGB2	linc-ITGB2-1	3.20256	0	1.67923	-0.839613	0.839613	0	2.08
	1394	ITLN1	linc-ITLN1	3.20256	0	1.67923	-0.839613	0.839613	0	2.08
	1395	JAM2	linc-JAM2-1	3.20256	0	1.67923	-0.839613	0.839613	0	2.08
	1396	KARS	linc-KARS-1	3.20256	0	1.67923	-0.839613	0.839613	0	2.08
	1397	KIAA1751	linc-KIAA1751-1	3.20256	0	1.67923	-0.839613	0.839613	0	2.08
	1398	KYNU	linc-KYNU-3	3.20256	0	1.67923	-0.839613	0.839613	0	2.08
	1399	KYNU	linc-KYNU-3:copy2	3.20256	0	1.67923	-0.839613	0.839613	0	2.08
	1400	LIPJ	linc-LIPJ-2	3.20256	0	1.67923	-0.839613	0.839613	0	2.08
	1401	LOC100500938	linc-LOC100500938-1	3.20256	0	1.67923	-0.839613	0.839613	0	2.08
	1402	LOC647589	linc-LOC647589-2	3.20256	0	1.67923	-0.839613	0.839613	0	2.08
	1403	LRMP	linc-LRMP-1	3.20256	0	1.67923	-0.839613	0.839613	0	2.08
	1404	LRRTM3	linc-LRRTM3-4	3.20256	0	1.67923	-0.839613	0.839613	0	2.08
	1405	MAP1LC3B2	linc-MAP1LC3B2-8	3.20256	0	1.67923	-0.839613	0.839613	0	2.08
	1406	MBOAT7	linc-MBOAT7	3.20256	0	1.67923	-0.839613	0.839613	0	2.08
	1407	MEF2C	linc-MEF2C-2	3.20256	0	1.67923	-0.839613	0.839613	0	2.08
	1408	METTL10	linc-METTL10	3.20256	0	1.67923	-0.839613	0.839613	0	2.08
	1409	MFSD9	linc-MFSD9-8	3.20256	0	1.67923	-0.839613	0.839613	0	2.08
	1410	NDN	linc-NDN-3	3.20256	0	1.67923	-0.839613	0.839613	0	2.08
	1411	NDST3	linc-NDST3-1:copy2	3.20256	0	1.67923	-0.839613	0.839613	0	2.08
	1412	NETO1	linc-NETO1-3:copy5	3.20256	0	1.67923	-0.839613	0.839613	0	2.08
	1413	NMNAT2	linc-NMNAT2-2	3.20256	0	1.67923	-0.839613	0.839613	0	2.08
	1414	NMNAT3	linc-NMNAT3-3	3.20256	0	1.67923	-0.839613	0.839613	0	2.08
	1415	NOX3	linc-NOX3-4	3.20256	0	1.67923	-0.839613	0.839613	0	2.08
	1416	NOX3	linc-NOX3-5	3.20256	0	1.67923	-0.839613	0.839613	0	2.08
	1417	NRG1	linc-NRG1-4	3.20256	0	1.67923	-0.839613	0.839613	0	2.08
	1418	NRXN1	linc-NRXN1-5	3.20256	0	1.67923	-0.839613	0.839613	0	2.08
	1419	OLIG2	linc-OLIG2-5	3.20256	0	1.67923	-0.839613	0.839613	0	2.08
	1420	ONECUT1	linc-ONECUT1:copy2	3.20256	0	1.67923	-0.839613	0.839613	0	2.08
	1421	OR5AC2	linc-OR5AC2-1	3.20256	0	1.67923	-0.839613	0.839613	0	2.08
	1422	OR8D4	linc-OR8D4-1	3.20256	0	1.67923	-0.839613	0.839613	0	2.08
	1423	PAK7	linc-PAK7	3.20256	0	1.67923	-0.839613	0.839613	0	2.08
	1424	PANK1	linc-PANK1-2:copy3	3.20256	0	1.67923	-0.839613	0.839613	0	2.08
	1425	PANK1	linc-PANK1-2:copy4	3.20256	0	1.67923	-0.839613	0.839613	0	2.08
	1426	PDE1A	linc-PDE1A	3.20256	0	1.67923	-0.839613	0.839613	0	2.08
	1427	PDE3A	linc-PDE3A-1	3.20256	0	1.67923	-0.839613	0.839613	0	2.08
	1428	PGM5	linc-PGM5-1	3.20256	0	1.67923	-0.839613	0.839613	0	2.08
	1429	PHB	linc-PHB-1	3.20256	0	1.67923	-0.839613	0.839613	0	2.08
	1430	PKN2	linc-PKN2-2	3.20256	0	1.67923	-0.839613	0.839613	0	2.08
	1431	PLTP	linc-PLTP	3.20256	0	1.67923	-0.839613	0.839613	0	2.08
	1432	PMEPA1	linc-PMEPA1-2	3.20256	0	1.67923	-0.839613	0.839613	0	2.08
	1433	PPP4R1	linc-PPP4R1-1	3.20256	0	1.67923	-0.839613	0.839613	0	2.08
	1434	PRKCQ	linc-PRKCQ-2	3.20256	0	1.67923	-0.839613	0.839613	0	2.08
	1435	PTPRD	linc-PTPRD-4:copy2	3.20256	0	1.67923	-0.839613	0.839613	0	2.08
	1436	RABL2A	linc-RABL2A-1	3.20256	0	1.67923	-0.839613	0.839613	0	2.08
	1437	RABL2A	linc-RABL2A-2:copy2	3.20256	0	1.67923	-0.839613	0.839613	0	2.08
	1438	RANBP6	linc-RANBP6-1	3.20256	0	1.67923	-0.839613	0.839613	0	2.08
	1439	RBM26	linc-RBM26-1:copy2	3.20256	0	1.67923	-0.839613	0.839613	0	2.08
	1440	REXO1L1	linc-REXO1L1	3.20256	0	1.67923	-0.839613	0.839613	0	2.08
	1441	RNASEH1	linc-RNASEH1-13:copy3	3.20256	0	1.67923	-0.839613	0.839613	0	2.08
	1442	RNASEH1	linc-RNASEH1-13:copy4	3.20256	0	1.67923	-0.839613	0.839613	0	2.08
	1443	RNASEH1	linc-RNASEH1-4	3.20256	0	1.67923	-0.839613	0.839613	0	2.08
	1444	RPL19	linc-RPL19-3	3.20256	0	1.67923	-0.839613	0.839613	0	2.08
	1445	RPP40	linc-RPP40:copy3	3.20256	0	1.67923	-0.839613	0.839613	0	2.08
	1446	SCAND3	linc-SCAND3-2	3.20256	0	1.67923	-0.839613	0.839613	0	2.08
	1447	SEPSECS	linc-SEPSECS-1	3.20256	0	1.67923	-0.839613	0.839613	0	2.08
	1448	SFSWAP	linc-SFSWAP-2	3.20256	0	1.67923	-0.839613	0.839613	0	2.08
	1449	SH3RF3	linc-SH3RF3	3.20256	0	1.67923	-0.839613	0.839613	0	2.08
	1450	SIRT1	linc-SIRT1	3.20256	0	1.67923	-0.839613	0.839613	0	2.08
	1451	SIX2	linc-SIX2-3	3.20256	0	1.67923	-0.839613	0.839613	0	2.08
	1452	SLC30A5	linc-SLC30A5-5	3.20256	0	1.67923	-0.839613	0.839613	0	2.08
	1453	SLC35F5	linc-SLC35F5-1	3.20256	0	1.67923	-0.839613	0.839613	0	2.08
	1454	SMARCA2	linc-SMARCA2-1	3.20256	0	1.67923	-0.839613	0.839613	0	2.08
	1455	SOD3	linc-SOD3-2	3.20256	0	1.67923	-0.839613	0.839613	0	2.08
	1456	SORCS3	linc-SORCS3-2	3.20256	0	1.67923	-0.839613	0.839613	0	2.08
	1457	SOX3	linc-SOX3-2	3.20256	0	1.67923	-0.839613	0.839613	0	2.08
	1458	SRP9	linc-SRP9-3	3.20256	0	1.67923	-0.839613	0.839613	0	2.08
	1459	ST3GAL5	linc-ST3GAL5-2	3.20256	0	1.67923	-0.839613	0.839613	0	2.08
	1460	STK39	linc-STK39-1	3.20256	0	1.67923	-0.839613	0.839613	0	2.08
	1461	SYNPO2	linc-SYNPO2-2	3.20256	0	1.67923	-0.839613	0.839613	0	2.08
	1462	SYNPR	linc-SYNPR-1	3.20256	0	1.67923	-0.839613	0.839613	0	2.08
	1463	TACR2	linc-TACR2	3.20256	0	1.67923	-0.839613	0.839613	0	2.08
	1464	TBX2	linc-TBX2	3.20256	0	1.67923	-0.839613	0.839613	0	2.08
	1465	TECTB	linc-TECTB-2	3.20256	0	1.67923	-0.839613	0.839613	0	2.08
	1466	TGFBRAP1	linc-TGFBRAP1	3.20256	0	1.67923	-0.839613	0.839613	0	2.08
	1467	TINAGL1	linc-TINAGL1:copy2	3.20256	0	1.67923	-0.839613	0.839613	0	2.08
	1468	TMEM132E	linc-TMEM132E-2	3.20256	0	1.67923	-0.839613	0.839613	0	2.08
	1469	TMEM18	linc-TMEM18-2	3.20256	0	1.67923	-0.839613	0.839613	0	2.08
	1470	TMEM99	linc-TMEM99-2	3.20256	0	1.67923	-0.839613	0.839613	0	2.08
	1471	TNFAIP3	linc-TNFAIP3-1	3.20256	0	1.67923	-0.839613	0.839613	0	2.08
	1472	TNFAIP3	linc-TNFAIP3-6	3.20256	0	1.67923	-0.839613	0.839613	0	2.08
	1473	TNRC6C	linc-TNRC6C-3:copy3	3.20256	0	1.67923	-0.839613	0.839613	0	2.08
	1474	TNS4	linc-TNS4	3.20256	0	1.67923	-0.839613	0.839613	0	2.08
	1475	TPK1	linc-TPK1-6	3.20256	0	1.67923	-0.839613	0.839613	0	2.08
	1476	TSPO2	linc-TSPO2-4	3.20256	0	1.67923	-0.839613	0.839613	0	2.08
	1477	UMODL1	linc-UMODL1-5	3.20256	0	1.67923	-0.839613	0.839613	0	2.08
	1478	UTP23	linc-UTP23-1	3.20256	0	1.67923	-0.839613	0.839613	0	2.08
	1479	VSTM2B	linc-VSTM2B-1	3.20256	0	1.67923	-0.839613	0.839613	0	2.08
	1480	WRN	linc-WRN-1	3.20256	0	1.67923	-0.839613	0.839613	0	2.08
	1481	XPO7	linc-XPO7-2	3.20256	0	1.67923	-0.839613	0.839613	0	2.08
	1482	ZEB2	linc-ZEB2-7	3.20256	0	1.67923	-0.839613	0.839613	0	2.08
	1483	ZFP42	linc-ZFP42-10	3.20256	0	1.67923	-0.839613	0.839613	0	2.08
	1484	ZIC1	linc-ZIC1-6	3.20256	0	1.67923	-0.839613	0.839613	0	2.08
	1485	ZIC4	linc-ZIC4-2	3.20256	0	1.67923	-0.839613	0.839613	0	2.08
	1486	ZNF32	linc-ZNF32-5	3.20256	0	1.67923	-0.839613	0.839613	0	2.08
	1487	ZNF479	linc-ZNF479-7	3.20256	0	1.67923	-0.839613	0.839613	0	2.08
	1488	ZNF516	linc-ZNF516-4:copy2	3.20256	0	1.67923	-0.839613	0.839613	0	2.08
	1489	ZNF682	linc-ZNF682-1	3.20256	0	1.67923	-0.839613	0.839613	0	2.08
	1490	ZNF717	linc-ZNF717-2	3.20256	0	1.67923	-0.839613	0.839613	0	2.08
	1491	ZNF726	linc-ZNF726-7	3.20256	0	1.67923	-0.839613	0.839613	0	2.08
	1492	ZNF85	linc-ZNF85-3	3.20256	0	1.67923	-0.839613	0.839613	0	2.08
	1493	ETAA1	linc-ETAA1-2:copy2	3.1892	3.02768	4.70088	-0.836598	0.836598	7.69	23.42
	1494	LRFN2	linc-LRFN2-1:copy3	3.18831	6.11365	7.78644	-0.836395	0.836395	73.02	205.56
	1495	ZNF540	linc-ZNF540	3.17479	4.09852	5.76519	-0.833331	0.833331	17.29	49.96
	1496	GAB1	linc-GAB1	3.17438	4.60417	6.27065	-0.833237	0.833237	24.98	71.3
	1497	TMEM132B	linc-TMEM132B-1	3.17267	3.3147	4.9804	-0.83285	0.83285	9.61	28.62
	1498	ACVR2A	linc-ACVR2A-2	3.17011	1.46721	3.13174	-0.832266	0.832266	1.92	7.29
	1499	ADAMTS16	linc-ADAMTS16-1:copy3	3.17011	1.46721	3.13174	-0.832266	0.832266	1.92	7.29
	1500	ARID1B	linc-ARID1B-4	3.17011	1.46721	3.13174	-0.832266	0.832266	1.92	7.29
	1501	BFAR	linc-BFAR	3.17011	1.46721	3.13174	-0.832266	0.832266	1.92	7.29
	1502	BLCAP	linc-BLCAP-2	3.17011	1.46721	3.13174	-0.832266	0.832266	1.92	7.29
	1503	C22orf9	linc-C22orf9	3.17011	1.46721	3.13174	-0.832266	0.832266	1.92	7.29
	1504	CHD9	linc-CHD9-10	3.17011	1.46721	3.13174	-0.832266	0.832266	1.92	7.29
	1505	GNAQ	linc-GNAQ-3	3.17011	1.46721	3.13174	-0.832266	0.832266	1.92	7.29
	1506	HEXB	linc-HEXB-1	3.17011	1.46721	3.13174	-0.832266	0.832266	1.92	7.29
	1507	KLF13	linc-KLF13-1	3.17011	1.46721	3.13174	-0.832266	0.832266	1.92	7.29
	1508	MMD	linc-MMD-1	3.17011	1.46721	3.13174	-0.832266	0.832266	1.92	7.29
	1509	NDFIP2	linc-NDFIP2-1:copy2	3.17011	1.46721	3.13174	-0.832266	0.832266	1.92	7.29
	1510	PDSS1	linc-PDSS1-3	3.17011	1.46721	3.13174	-0.832266	0.832266	1.92	7.29
	1511	PRDM4	linc-PRDM4-2	3.17011	1.46721	3.13174	-0.832266	0.832266	1.92	7.29
	1512	PTPRD	linc-PTPRD-3	3.17011	1.46721	3.13174	-0.832266	0.832266	1.92	7.29
	1513	PVRL1	linc-PVRL1	3.17011	1.46721	3.13174	-0.832266	0.832266	1.92	7.29
	1514	RHOB	linc-RHOB-4	3.17011	1.46721	3.13174	-0.832266	0.832266	1.92	7.29
	1515	RHOBTB2	linc-RHOBTB2-1	3.17011	1.46721	3.13174	-0.832266	0.832266	1.92	7.29
	1516	SAMSN1	linc-SAMSN1-4:copy2	3.17011	1.46721	3.13174	-0.832266	0.832266	1.92	7.29
	1517	SLC1A1	linc-SLC1A1-3	3.17011	1.46721	3.13174	-0.832266	0.832266	1.92	7.29
	1518	SYT12	linc-SYT12	3.17011	1.46721	3.13174	-0.832266	0.832266	1.92	7.29
	1519	TCF7	linc-TCF7-3	3.17011	1.46721	3.13174	-0.832266	0.832266	1.92	7.29
	1520	TNC	linc-TNC-2:copy2	3.17011	1.46721	3.13174	-0.832266	0.832266	1.92	7.29
	1521	VTA1	linc-VTA1-2:copy4	3.17011	1.46721	3.13174	-0.832266	0.832266	1.92	7.29
	1522	ZBED5	linc-ZBED5-2	3.17011	1.46721	3.13174	-0.832266	0.832266	1.92	7.29
	1523	FAM113B	linc-FAM113B-3:copy4	3.16208	3.55399	5.21487	-0.830437	0.830437	11.53	33.83
	1524	AGBL1	linc-AGBL1	3.15349	3.7592	5.41615	-0.828475	0.828475	13.45	39.03
	1525	RBKS	linc-RBKS-1:copy3	3.14283	2.18818	3.84024	-0.826032	0.826032	3.84	12.49
	1526	C1orf63	linc-C1orf63	3.13036	2.66707	4.3134	-0.823165	0.823165	5.76	17.69
	1527	FMOD	linc-FMOD-1	3.13036	2.66707	4.3134	-0.823165	0.823165	5.76	17.69
	1528	DNAH6	linc-DNAH6-4	3.11063	3.93884	5.57605	-0.818603	0.818603	15.37	43.71
	1529	BDH1	linc-BDH1-3	3.10984	4.09856	5.7354	-0.818421	0.818421	17.29	48.92
	1530	CADM2	linc-CADM2-5	3.08555	4.97789	6.60342	-0.812764	0.812764	32.67	90.03
	1531	ROBO1	linc-ROBO1-3	3.07737	4.09857	5.72027	-0.810849	0.810849	17.29	48.4
	1532	MLL5	linc-MLL5	3.06733	3.55406	5.17105	-0.808492	0.808492	11.53	32.79
	1533	JAM2	linc-JAM2-12	3.05271	3.02783	4.63792	-0.805045	0.805045	7.69	22.38
	1534	APCS	linc-APCS	3.04271	2.66719	4.27254	-0.802678	0.802678	5.76	17.17
	1535	SIPA1L2	linc-SIPA1L2	3.04271	2.66719	4.27254	-0.802678	0.802678	5.76	17.17
	1536	C18orf62	linc-C18orf62-4	3.03911	6.53304	8.13669	-0.801826	0.801826	98	262.29
	1537	ANAPC13	linc-ANAPC13	3.02062	2.18841	3.78325	-0.797423	0.797423	3.84	11.97
	1538	ASTN2	linc-ASTN2-3	3.02062	2.18841	3.78325	-0.797423	0.797423	3.84	11.97
	1539	CLK4	linc-CLK4	3.02062	2.18841	3.78325	-0.797423	0.797423	3.84	11.97
	1540	CSTB	linc-CSTB-2	3.02062	2.18841	3.78325	-0.797423	0.797423	3.84	11.97
	1541	DNAJB11	linc-DNAJB11-3	3.02062	2.18841	3.78325	-0.797423	0.797423	3.84	11.97
	1542	IGFBP2	linc-IGFBP2-3	3.02062	2.18841	3.78325	-0.797423	0.797423	3.84	11.97
	1543	NBPF15	linc-NBPF15-2	3.02062	2.18841	3.78325	-0.797423	0.797423	3.84	11.97
	1544	RNASEH1	linc-RNASEH1-7	3.02062	2.18841	3.78325	-0.797423	0.797423	3.84	11.97
	1545	SPATA16	linc-SPATA16-1:copy2	3.02062	2.18841	3.78325	-0.797423	0.797423	3.84	11.97
	1546	TET2	linc-TET2-5	3.02062	2.18841	3.78325	-0.797423	0.797423	3.84	11.97
	1547	ZNF526	linc-ZNF526-1	3.02062	2.18841	3.78325	-0.797423	0.797423	3.84	11.97
	1548	FURIN	linc-FURIN	3.01996	3.5541	5.14863	-0.797264	0.797264	11.53	32.27
	1549	HMGB2	linc-HMGB2	3.01996	3.5541	5.14863	-0.797264	0.797264	11.53	32.27
	1550	RNF34	linc-RNF34	2.98913	3.75931	5.33903	-0.789864	0.789864	13.45	36.95
	1551	ZNF74	linc-ZNF74-1	2.98913	3.75931	5.33903	-0.789864	0.789864	13.45	36.95
	1552	DAGLA	linc-DAGLA	2.98509	4.8029	6.38067	-0.788887	0.788887	28.82	77.02
	1553	LRIG1	linc-LRIG1-2	2.97995	4.09863	5.67391	-0.787644	0.787644	17.29	46.84
	1554	C15orf2	linc-C15orf2-1	2.97259	3.55414	5.12586	-0.78586	0.78586	11.53	31.75
	1555	XLOC_014513	XLOC_014513	2.96855	1.46781	3.03756	-0.784878	0.784878	1.92	6.77
	1556	ADRA1D	linc-ADRA1D-3	2.96855	1.46781	3.03756	-0.784878	0.784878	1.92	6.77
	1557	ANKH	linc-ANKH-3	2.96855	1.46781	3.03756	-0.784878	0.784878	1.92	6.77
	1558	ANKRD34B	linc-ANKRD34B	2.96855	1.46781	3.03756	-0.784878	0.784878	1.92	6.77
	1559	CBLB	linc-CBLB-2	2.96855	1.46781	3.03756	-0.784878	0.784878	1.92	6.77
	1560	CDH5	linc-CDH5-10	2.96855	1.46781	3.03756	-0.784878	0.784878	1.92	6.77
	1561	CHD9	linc-CHD9-2	2.96855	1.46781	3.03756	-0.784878	0.784878	1.92	6.77
	1562	CRH	linc-CRH-1	2.96855	1.46781	3.03756	-0.784878	0.784878	1.92	6.77
	1563	CTTNBP2	linc-CTTNBP2-1:copy2	2.96855	1.46781	3.03756	-0.784878	0.784878	1.92	6.77
	1564	ERG	linc-ERG-10	2.96855	1.46781	3.03756	-0.784878	0.784878	1.92	6.77
	1565	FAM82A1	linc-FAM82A1-1	2.96855	1.46781	3.03756	-0.784878	0.784878	1.92	6.77
	1566	FGD3	linc-FGD3-2	2.96855	1.46781	3.03756	-0.784878	0.784878	1.92	6.77
	1567	FRG1	linc-FRG1-8	2.96855	1.46781	3.03756	-0.784878	0.784878	1.92	6.77
	1568	GATA4	linc-GATA4-1	2.96855	1.46781	3.03756	-0.784878	0.784878	1.92	6.77
	1569	HOOK1	linc-HOOK1	2.96855	1.46781	3.03756	-0.784878	0.784878	1.92	6.77
	1570	IER5L	linc-IER5L-4:copy2	2.96855	1.46781	3.03756	-0.784878	0.784878	1.92	6.77
	1571	ISX	linc-ISX-4	2.96855	1.46781	3.03756	-0.784878	0.784878	1.92	6.77
	1572	JAM2	linc-JAM2-5	2.96855	1.46781	3.03756	-0.784878	0.784878	1.92	6.77
	1573	KLF6	linc-KLF6-7	2.96855	1.46781	3.03756	-0.784878	0.784878	1.92	6.77
	1574	MAP1LC3B	linc-MAP1LC3B-5	2.96855	1.46781	3.03756	-0.784878	0.784878	1.92	6.77
	1575	MGLL	linc-MGLL	2.96855	1.46781	3.03756	-0.784878	0.784878	1.92	6.77
	1576	MRAP2	linc-MRAP2-2:copy2	2.96855	1.46781	3.03756	-0.784878	0.784878	1.92	6.77
	1577	PABPC4L	linc-PABPC4L-2	2.96855	1.46781	3.03756	-0.784878	0.784878	1.92	6.77
	1578	PABPC4L	linc-PABPC4L-5	2.96855	1.46781	3.03756	-0.784878	0.784878	1.92	6.77
	1579	PIPOX	linc-PIPOX-1:copy2	2.96855	1.46781	3.03756	-0.784878	0.784878	1.92	6.77
	1580	PRSS3	linc-PRSS3-4	2.96855	1.46781	3.03756	-0.784878	0.784878	1.92	6.77
	1581	SULF2	linc-SULF2-4	2.96855	1.46781	3.03756	-0.784878	0.784878	1.92	6.77
	1582	TMED4	linc-TMED4-1	2.96855	1.46781	3.03756	-0.784878	0.784878	1.92	6.77
	1583	VEGFC	linc-VEGFC-2	2.96855	1.46781	3.03756	-0.784878	0.784878	1.92	6.77
	1584	DNAH8	linc-DNAH8-2	2.95506	2.66731	4.2305	-0.781595	0.781595	5.76	16.65
	1585	IMPG1	linc-IMPG1-1	2.95506	2.66731	4.2305	-0.781595	0.781595	5.76	16.65
	1586	IRF2BP2	linc-IRF2BP2-1	2.95506	2.66731	4.2305	-0.781595	0.781595	5.76	16.65
	1587	RILPL1	linc-RILPL1-1	2.95506	2.66731	4.2305	-0.781595	0.781595	5.76	16.65
	1588	TBPL2	linc-TBPL2-3	2.95506	2.66731	4.2305	-0.781595	0.781595	5.76	16.65
	1589	TTPA	linc-TTPA-1	2.95506	2.66731	4.2305	-0.781595	0.781595	5.76	16.65
	1590	ZNF676	linc-ZNF676-1	2.95506	2.66731	4.2305	-0.781595	0.781595	5.76	16.65
	1591	ERCC4	linc-ERCC4-2	2.95259	5.05786	6.61984	-0.78099	0.78099	34.59	91.07
	1592	RNF170	linc-RNF170-1	2.94954	5.57539	7.13588	-0.780245	0.780245	49.96	130.62
	1593	BOLL	linc-BOLL-4	2.91622	3.02798	4.57209	-0.772051	0.772051	7.69	21.34
	1594	RPS14	linc-RPS14	2.91622	3.02798	4.57209	-0.772051	0.772051	7.69	21.34
	1595	CMBL	linc-CMBL-1	2.89844	2.18866	3.72393	-0.767638	0.767638	3.84	11.45
	1596	E2F2	linc-E2F2-1	2.89844	2.18866	3.72393	-0.767638	0.767638	3.84	11.45
	1597	FAM153B	linc-FAM153B	2.89844	2.18866	3.72393	-0.767638	0.767638	3.84	11.45
	1598	H1FNT	linc-H1FNT:copy2	2.89844	2.18866	3.72393	-0.767638	0.767638	3.84	11.45
	1599	KDM4C	linc-KDM4C-1	2.89844	2.18866	3.72393	-0.767638	0.767638	3.84	11.45
	1600	LRRC49	linc-LRRC49-3	2.89844	2.18866	3.72393	-0.767638	0.767638	3.84	11.45
	1601	NRF1	linc-NRF1	2.89844	2.18866	3.72393	-0.767638	0.767638	3.84	11.45
	1602	TMED7	linc-TMED7	2.89844	2.18866	3.72393	-0.767638	0.767638	3.84	11.45
	1603	TMEM18	linc-TMEM18-3	2.89844	2.18866	3.72393	-0.767638	0.767638	3.84	11.45
	1604	nr_XLOC_022786_H19	nr_XLOC_022786_H19	2.89844	2.18866	3.72393	-0.767638	0.767638	3.84	11.45
	1605	RPAP1	linc-RPAP1	2.89305	3.31495	4.84755	-0.766295	0.766295	9.61	26.02
	1606	CNOT6	linc-CNOT6-1	2.87694	3.55422	5.07875	-0.762267	0.762267	11.53	30.7
	1607	MYB	linc-MYB-2	2.86743	2.66745	4.1872	-0.759878	0.759878	5.76	16.13
	1608	SGCG	linc-SGCG-7:copy2	2.86743	2.66745	4.1872	-0.759878	0.759878	5.76	16.13
	1609	SIP1	linc-SIP1-1:copy2	2.86743	2.66745	4.1872	-0.759878	0.759878	5.76	16.13
	1610	TCF4	linc-TCF4-2	2.86743	2.66745	4.1872	-0.759878	0.759878	5.76	16.13
	1611	VCX3A	linc-VCX3A-2	2.86475	4.37385	5.89226	-0.759206	0.759206	21.14	54.64
	1612	PEAK1	linc-PEAK1	2.86385	7.31376	8.83172	-0.758978	0.758978	169.1	425.18
	1613	TBC1D21	linc-TBC1D21	2.84799	3.02807	4.53801	-0.754971	0.754971	7.69	20.82
	1614	DYRK2	linc-DYRK2-2	2.84362	5.27414	6.78186	-0.753864	0.753864	40.35	102
	1615	MERTK	linc-MERTK-3	2.84362	5.27414	6.78186	-0.753864	0.753864	40.35	102
	1616	EFHA1	linc-EFHA1-5	2.83713	3.31501	4.81944	-0.752216	0.752216	9.61	25.5
	1617	P2RY1	linc-P2RY1-1	2.82957	3.55426	5.05484	-0.750291	0.750291	11.53	30.18
	1618	PIK3C3	linc-PIK3C3-1	2.82957	3.55426	5.05484	-0.750291	0.750291	11.53	30.18
	1619	STIL	linc-STIL-2	2.82957	3.55426	5.05484	-0.750291	0.750291	11.53	30.18
	1620	SEMA4B	linc-SEMA4B:copy2	2.82479	3.75943	5.25757	-0.749071	0.749071	13.45	34.87
	1621	PABPC4L	linc-PABPC4L-3	2.78121	3.31507	4.79079	-0.737857	0.737857	9.61	24.98
	1622	PLEKHO2	linc-PLEKHO2-3	2.78121	3.31507	4.79079	-0.737857	0.737857	9.61	24.98
	1623	CARD11	linc-CARD11-10:copy2	2.7798	2.66759	4.14257	-0.737489	0.737489	5.76	15.61
	1624	LRRC7	linc-LRRC7-5	2.7798	2.66759	4.14257	-0.737489	0.737489	5.76	15.61
	1625	PANK1	linc-PANK1-2:copy2	2.7798	2.66759	4.14257	-0.737489	0.737489	5.76	15.61
	1626	COL18A1	linc-COL18A1-2	2.77975	3.02816	4.50311	-0.737479	0.737479	7.69	20.3
	1627	OR4F16	linc-OR4F16-1	2.77975	3.02816	4.50311	-0.737479	0.737479	7.69	20.3
	1628	UBXN2B	linc-UBXN2B	2.77975	3.02816	4.50311	-0.737479	0.737479	7.69	20.3
	1629	ACSM5	linc-ACSM5-6	2.77627	2.18892	3.66207	-0.736575	0.736575	3.84	10.93
	1630	ANKRD10	linc-ANKRD10-8:copy2	2.77627	2.18892	3.66207	-0.736575	0.736575	3.84	10.93
	1631	C3orf17	linc-C3orf17-1	2.77627	2.18892	3.66207	-0.736575	0.736575	3.84	10.93
	1632	CAST	linc-CAST-1	2.77627	2.18892	3.66207	-0.736575	0.736575	3.84	10.93
	1633	CPEB2	linc-CPEB2-6	2.77627	2.18892	3.66207	-0.736575	0.736575	3.84	10.93
	1634	NUDCD2	linc-NUDCD2-5	2.77627	2.18892	3.66207	-0.736575	0.736575	3.84	10.93
	1635	POU5F1	linc-POU5F1-1:copy2	2.77627	2.18892	3.66207	-0.736575	0.736575	3.84	10.93
	1636	RGPD3	linc-RGPD3	2.77627	2.18892	3.66207	-0.736575	0.736575	3.84	10.93
	1637	TCP10	linc-TCP10-2	2.77627	2.18892	3.66207	-0.736575	0.736575	3.84	10.93
	1638	TSHZ1	linc-TSHZ1-2	2.77627	2.18892	3.66207	-0.736575	0.736575	3.84	10.93
	1639	C6orf35	linc-C6orf35	2.76321	1.46849	2.93484	-0.733172	0.733172	1.92	6.24
	1640	C7orf65	linc-C7orf65-11	2.76321	1.46849	2.93484	-0.733172	0.733172	1.92	6.24
	1641	CCDC122	linc-CCDC122-4	2.76321	1.46849	2.93484	-0.733172	0.733172	1.92	6.24
	1642	CDH3	linc-CDH3-4	2.76321	1.46849	2.93484	-0.733172	0.733172	1.92	6.24
	1643	COL6A5	linc-COL6A5-4	2.76321	1.46849	2.93484	-0.733172	0.733172	1.92	6.24
	1644	DYRK4	linc-DYRK4	2.76321	1.46849	2.93484	-0.733172	0.733172	1.92	6.24
	1645	HS6ST1	linc-HS6ST1-6	2.76321	1.46849	2.93484	-0.733172	0.733172	1.92	6.24
	1646	RAB10	linc-RAB10-2	2.76321	1.46849	2.93484	-0.733172	0.733172	1.92	6.24
	1647	RCBTB2	linc-RCBTB2-3	2.76321	1.46849	2.93484	-0.733172	0.733172	1.92	6.24
	1648	SLC25A6	linc-SLC25A6-1	2.76321	1.46849	2.93484	-0.733172	0.733172	1.92	6.24
	1649	SLC25A6	linc-SLC25A6-2	2.76321	1.46849	2.93484	-0.733172	0.733172	1.92	6.24
	1650	SOX3	linc-SOX3-1	2.76321	1.46849	2.93484	-0.733172	0.733172	1.92	6.24
	1651	SPRED2	linc-SPRED2-9	2.76321	1.46849	2.93484	-0.733172	0.733172	1.92	6.24
	1652	TAF1B	linc-TAF1B-2	2.76321	1.46849	2.93484	-0.733172	0.733172	1.92	6.24
	1653	TMED5	linc-TMED5:copy5	2.76321	1.46849	2.93484	-0.733172	0.733172	1.92	6.24
	1654	TRIML2	linc-TRIML2-4	2.76321	1.46849	2.93484	-0.733172	0.733172	1.92	6.24
	1655	VSNL1	linc-VSNL1-4	2.76321	1.46849	2.93484	-0.733172	0.733172	1.92	6.24
	1656	FAM102A	linc-FAM102A:copy2	2.75743	4.3739	5.83723	-0.731663	0.731663	21.14	52.56
	1657	MANEA	linc-MANEA-7	2.75459	4.24324	5.70508	-0.730919	0.730919	19.22	47.88
	1658	C15orf2	linc-C15orf2-1:copy2	2.74262	3.75949	5.21505	-0.727777	0.727777	13.45	33.83
	1659	ALX3	linc-ALX3-2	2.73552	5.05793	6.50975	-0.725907	0.725907	34.59	84.31
	1660	KRBA1	linc-KRBA1-4	2.73483	3.55435	5.0058	-0.725727	0.725727	11.53	29.14
	1661	CDYL2	linc-CDYL2	2.7306	4.37392	5.82314	-0.72461	0.72461	21.14	52.04
	1662	CREB1	linc-CREB1-3	2.7253	3.31513	4.76155	-0.723207	0.723207	9.61	24.46
	1663	POLE4	linc-POLE4	2.7253	3.31513	4.76155	-0.723207	0.723207	9.61	24.46
	1664	TCF7L2	linc-TCF7L2-1	2.7253	3.31513	4.76155	-0.723207	0.723207	9.61	24.46
	1665	RASL11B	linc-RASL11B	2.7116	3.9391	5.37825	-0.719573	0.719573	15.37	37.99
	1666	ANKRD55	linc-ANKRD55-6:copy4	2.71152	3.02825	4.46735	-0.719552	0.719552	7.69	19.78
	1667	ANKRD1	linc-ANKRD1-2	2.70213	5.05794	6.49204	-0.717047	0.717047	34.59	83.27
	1668	EFR3B	linc-EFR3B:copy3	2.69584	4.24327	5.67401	-0.715368	0.715368	19.22	46.84
	1669	ANKRA2	linc-ANKRA2-4	2.69217	2.66774	4.09651	-0.714386	0.714386	5.76	15.09
	1670	CHAD	linc-CHAD-2	2.69217	2.66774	4.09651	-0.714386	0.714386	5.76	15.09
	1671	TAGAP	linc-TAGAP-1:copy2	2.69217	2.66774	4.09651	-0.714386	0.714386	5.76	15.09
	1672	TMPRSS15	linc-TMPRSS15-5	2.69217	2.66774	4.09651	-0.714386	0.714386	5.76	15.09
	1673	GRIA4	linc-GRIA4-3	2.68747	3.55439	4.98064	-0.713124	0.713124	11.53	28.62
	1674	PABPC4L	linc-PABPC4L-1:copy2	2.67986	6.28976	7.71191	-0.711078	0.711078	82.63	195.16
	1675	INHBB	linc-INHBB	2.67694	4.37395	5.79454	-0.710293	0.710293	21.14	51
	1676	ADCY6	linc-ADCY6-1	2.67533	3.93913	5.35885	-0.709859	0.709859	15.37	37.47
	1677	C17orf108	linc-C17orf108-5	2.66938	3.3152	4.7317	-0.708254	0.708254	9.61	23.94
	1678	C9orf66	linc-C9orf66-6	2.66938	3.3152	4.7317	-0.708254	0.708254	9.61	23.94
	1679	KCNG2	linc-KCNG2	2.66938	3.3152	4.7317	-0.708254	0.708254	9.61	23.94
	1680	WRB	linc-WRB-2	2.66647	4.24329	5.65822	-0.707465	0.707465	19.22	46.32
	1681	C3orf79	linc-C3orf79-4:copy2	2.66045	3.75956	5.17124	-0.705836	0.705836	13.45	32.79
	1682	ARID3B	linc-ARID3B-1	2.65413	2.18921	3.59745	-0.704121	0.704121	3.84	10.41
	1683	CPNE5	linc-CPNE5	2.65413	2.18921	3.59745	-0.704121	0.704121	3.84	10.41
	1684	DNAJC8	linc-DNAJC8-2	2.65413	2.18921	3.59745	-0.704121	0.704121	3.84	10.41
	1685	EHD3	linc-EHD3-2	2.65413	2.18921	3.59745	-0.704121	0.704121	3.84	10.41
	1686	FBXW4	linc-FBXW4-1:copy2	2.65413	2.18921	3.59745	-0.704121	0.704121	3.84	10.41
	1687	LSM14B	linc-LSM14B-2	2.65413	2.18921	3.59745	-0.704121	0.704121	3.84	10.41
	1688	MIB2	linc-MIB2:copy2	2.65413	2.18921	3.59745	-0.704121	0.704121	3.84	10.41
	1689	PDE5A	linc-PDE5A-2	2.65413	2.18921	3.59745	-0.704121	0.704121	3.84	10.41
	1690	RNASEH1	linc-RNASEH1-7:copy2	2.65413	2.18921	3.59745	-0.704121	0.704121	3.84	10.41
	1691	RNASEH1	linc-RNASEH1-7:copy3	2.65413	2.18921	3.59745	-0.704121	0.704121	3.84	10.41
	1692	SEPT9	linc-SEPT9:copy2	2.65413	2.18921	3.59745	-0.704121	0.704121	3.84	10.41
	1693	XLOC_012351	XLOC_012351	2.65215	0	1.40716	-0.703581	0.703581	0	1.56
	1694	ABCA1	linc-ABCA1-6	2.65215	0	1.40716	-0.703581	0.703581	0	1.56
	1695	ACTB	linc-ACTB	2.65215	0	1.40716	-0.703581	0.703581	0	1.56
	1696	ACTBL2	linc-ACTBL2-1:copy2	2.65215	0	1.40716	-0.703581	0.703581	0	1.56
	1697	ADAMTSL4	linc-ADAMTSL4	2.65215	0	1.40716	-0.703581	0.703581	0	1.56
	1698	ADCY2	linc-ADCY2-2	2.65215	0	1.40716	-0.703581	0.703581	0	1.56
	1699	AGBL4	linc-AGBL4-1	2.65215	0	1.40716	-0.703581	0.703581	0	1.56
	1700	AJAP1	linc-AJAP1-4	2.65215	0	1.40716	-0.703581	0.703581	0	1.56
	1701	AKR1E2	linc-AKR1E2-15	2.65215	0	1.40716	-0.703581	0.703581	0	1.56
	1702	ALG14	linc-ALG14-1	2.65215	0	1.40716	-0.703581	0.703581	0	1.56
	1703	ANKRA2	linc-ANKRA2-3	2.65215	0	1.40716	-0.703581	0.703581	0	1.56
	1704	ANXA6	linc-ANXA6	2.65215	0	1.40716	-0.703581	0.703581	0	1.56
	1705	AP3S1	linc-AP3S1-3	2.65215	0	1.40716	-0.703581	0.703581	0	1.56
	1706	API5	linc-API5-1	2.65215	0	1.40716	-0.703581	0.703581	0	1.56
	1707	API5	linc-API5-2:copy2	2.65215	0	1.40716	-0.703581	0.703581	0	1.56
	1708	API5	linc-API5-7	2.65215	0	1.40716	-0.703581	0.703581	0	1.56
	1709	ARHGAP20	linc-ARHGAP20-2	2.65215	0	1.40716	-0.703581	0.703581	0	1.56
	1710	ARHGAP28	linc-ARHGAP28-2	2.65215	0	1.40716	-0.703581	0.703581	0	1.56
	1711	ARHGEF26	linc-ARHGEF26-2	2.65215	0	1.40716	-0.703581	0.703581	0	1.56
	1712	ARSA	linc-ARSA-2	2.65215	0	1.40716	-0.703581	0.703581	0	1.56
	1713	ARSI	linc-ARSI	2.65215	0	1.40716	-0.703581	0.703581	0	1.56
	1714	ATP1B1	linc-ATP1B1-3	2.65215	0	1.40716	-0.703581	0.703581	0	1.56
	1715	ATP6V1C1	linc-ATP6V1C1-3:copy2	2.65215	0	1.40716	-0.703581	0.703581	0	1.56
	1716	AUTS2	linc-AUTS2-3	2.65215	0	1.40716	-0.703581	0.703581	0	1.56
	1717	B4GALNT4	linc-B4GALNT4-2	2.65215	0	1.40716	-0.703581	0.703581	0	1.56
	1718	BRD3	linc-BRD3-6	2.65215	0	1.40716	-0.703581	0.703581	0	1.56
	1719	C10orf25	linc-C10orf25	2.65215	0	1.40716	-0.703581	0.703581	0	1.56
	1720	C13orf28	linc-C13orf28-2	2.65215	0	1.40716	-0.703581	0.703581	0	1.56
	1721	C14orf106	linc-C14orf106	2.65215	0	1.40716	-0.703581	0.703581	0	1.56
	1722	C14orf4	linc-C14orf4-1:copy3	2.65215	0	1.40716	-0.703581	0.703581	0	1.56
	1723	C17orf87	linc-C17orf87:copy2	2.65215	0	1.40716	-0.703581	0.703581	0	1.56
	1724	C1orf124	linc-C1orf124-1	2.65215	0	1.40716	-0.703581	0.703581	0	1.56
	1725	C1orf174	linc-C1orf174-2	2.65215	0	1.40716	-0.703581	0.703581	0	1.56
	1726	C1orf174	linc-C1orf174-2:copy2	2.65215	0	1.40716	-0.703581	0.703581	0	1.56
	1727	C20orf70	linc-C20orf70	2.65215	0	1.40716	-0.703581	0.703581	0	1.56
	1728	C2CD4A	linc-C2CD4A-3	2.65215	0	1.40716	-0.703581	0.703581	0	1.56
	1729	C3orf79	linc-C3orf79-3	2.65215	0	1.40716	-0.703581	0.703581	0	1.56
	1730	C6orf1	linc-C6orf1	2.65215	0	1.40716	-0.703581	0.703581	0	1.56
	1731	C6orf145	linc-C6orf145-3	2.65215	0	1.40716	-0.703581	0.703581	0	1.56
	1732	C9orf131	linc-C9orf131	2.65215	0	1.40716	-0.703581	0.703581	0	1.56
	1733	C9orf172	linc-C9orf172	2.65215	0	1.40716	-0.703581	0.703581	0	1.56
	1734	C9orf47	linc-C9orf47	2.65215	0	1.40716	-0.703581	0.703581	0	1.56
	1735	CCDC59	linc-CCDC59-2	2.65215	0	1.40716	-0.703581	0.703581	0	1.56
	1736	CD109	linc-CD109-1	2.65215	0	1.40716	-0.703581	0.703581	0	1.56
	1737	CDH11	linc-CDH11-4	2.65215	0	1.40716	-0.703581	0.703581	0	1.56
	1738	CDH4	linc-CDH4-1	2.65215	0	1.40716	-0.703581	0.703581	0	1.56
	1739	CELF2	linc-CELF2-2	2.65215	0	1.40716	-0.703581	0.703581	0	1.56
	1740	CKS2	linc-CKS2	2.65215	0	1.40716	-0.703581	0.703581	0	1.56
	1741	CLDN10	linc-CLDN10-1	2.65215	0	1.40716	-0.703581	0.703581	0	1.56
	1742	CLDN24	linc-CLDN24-1:copy2	2.65215	0	1.40716	-0.703581	0.703581	0	1.56
	1743	CNN1	linc-CNN1	2.65215	0	1.40716	-0.703581	0.703581	0	1.56
	1744	CNTN1	linc-CNTN1	2.65215	0	1.40716	-0.703581	0.703581	0	1.56
	1745	CNTN1	linc-CNTN1:copy2	2.65215	0	1.40716	-0.703581	0.703581	0	1.56
	1746	COX4NB	linc-COX4NB-3	2.65215	0	1.40716	-0.703581	0.703581	0	1.56
	1747	COX7C	linc-COX7C-1	2.65215	0	1.40716	-0.703581	0.703581	0	1.56
	1748	CPEB2	linc-CPEB2-7	2.65215	0	1.40716	-0.703581	0.703581	0	1.56
	1749	CR2	linc-CR2-1	2.65215	0	1.40716	-0.703581	0.703581	0	1.56
	1750	CRH	linc-CRH-2	2.65215	0	1.40716	-0.703581	0.703581	0	1.56
	1751	CRYBB1	linc-CRYBB1-1	2.65215	0	1.40716	-0.703581	0.703581	0	1.56
	1752	CSGALNACT1	linc-CSGALNACT1-2	2.65215	0	1.40716	-0.703581	0.703581	0	1.56
	1753	CTDSP2	linc-CTDSP2-3	2.65215	0	1.40716	-0.703581	0.703581	0	1.56
	1754	CYLC2	linc-CYLC2-1	2.65215	0	1.40716	-0.703581	0.703581	0	1.56
	1755	DAP	linc-DAP	2.65215	0	1.40716	-0.703581	0.703581	0	1.56
	1756	DBT	linc-DBT-3	2.65215	0	1.40716	-0.703581	0.703581	0	1.56
	1757	DEC1	linc-DEC1:copy2	2.65215	0	1.40716	-0.703581	0.703581	0	1.56
	1758	DGCR6	linc-DGCR6-1	2.65215	0	1.40716	-0.703581	0.703581	0	1.56
	1759	DIO3	linc-DIO3-6	2.65215	0	1.40716	-0.703581	0.703581	0	1.56
	1760	DLGAP5	linc-DLGAP5-1	2.65215	0	1.40716	-0.703581	0.703581	0	1.56
	1761	DLL4	linc-DLL4	2.65215	0	1.40716	-0.703581	0.703581	0	1.56
	1762	DLX6	linc-DLX6-1	2.65215	0	1.40716	-0.703581	0.703581	0	1.56
	1763	DOCK3	linc-DOCK3	2.65215	0	1.40716	-0.703581	0.703581	0	1.56
	1764	DTHD1	linc-DTHD1-6	2.65215	0	1.40716	-0.703581	0.703581	0	1.56
	1765	EFCAB9	linc-EFCAB9-2	2.65215	0	1.40716	-0.703581	0.703581	0	1.56
	1766	EML6	linc-EML6-1	2.65215	0	1.40716	-0.703581	0.703581	0	1.56
	1767	ENPP6	linc-ENPP6-4	2.65215	0	1.40716	-0.703581	0.703581	0	1.56
	1768	ERG	linc-ERG-11	2.65215	0	1.40716	-0.703581	0.703581	0	1.56
	1769	ERRFI1	linc-ERRFI1	2.65215	0	1.40716	-0.703581	0.703581	0	1.56
	1770	ESM1	linc-ESM1	2.65215	0	1.40716	-0.703581	0.703581	0	1.56
	1771	EVX2	linc-EVX2-10	2.65215	0	1.40716	-0.703581	0.703581	0	1.56
	1772	F3	linc-F3-4	2.65215	0	1.40716	-0.703581	0.703581	0	1.56
	1773	FAM154B	linc-FAM154B-1	2.65215	0	1.40716	-0.703581	0.703581	0	1.56
	1774	FAM20A	linc-FAM20A-2	2.65215	0	1.40716	-0.703581	0.703581	0	1.56
	1775	FAM75A1	linc-FAM75A1-3	2.65215	0	1.40716	-0.703581	0.703581	0	1.56
	1776	FAM75A7	linc-FAM75A7-10	2.65215	0	1.40716	-0.703581	0.703581	0	1.56
	1777	FBXO44	linc-FBXO44	2.65215	0	1.40716	-0.703581	0.703581	0	1.56
	1778	FLRT2	linc-FLRT2-2:copy2	2.65215	0	1.40716	-0.703581	0.703581	0	1.56
	1779	FOXN2	linc-FOXN2-2	2.65215	0	1.40716	-0.703581	0.703581	0	1.56
	1780	GAPT	linc-GAPT-2:copy2	2.65215	0	1.40716	-0.703581	0.703581	0	1.56
	1781	GATA6	linc-GATA6	2.65215	0	1.40716	-0.703581	0.703581	0	1.56
	1782	GBE1	linc-GBE1-8	2.65215	0	1.40716	-0.703581	0.703581	0	1.56
	1783	GBP5	linc-GBP5-5	2.65215	0	1.40716	-0.703581	0.703581	0	1.56
	1784	GC	linc-GC	2.65215	0	1.40716	-0.703581	0.703581	0	1.56
	1785	GCM1	linc-GCM1	2.65215	0	1.40716	-0.703581	0.703581	0	1.56
	1786	GGTLC1	linc-GGTLC1-7	2.65215	0	1.40716	-0.703581	0.703581	0	1.56
	1787	GLRA3	linc-GLRA3-2	2.65215	0	1.40716	-0.703581	0.703581	0	1.56
	1788	GNAL	linc-GNAL-3	2.65215	0	1.40716	-0.703581	0.703581	0	1.56
	1789	GNG2	linc-GNG2:copy3	2.65215	0	1.40716	-0.703581	0.703581	0	1.56
	1790	GPNMB	linc-GPNMB	2.65215	0	1.40716	-0.703581	0.703581	0	1.56
	1791	GRAMD3	linc-GRAMD3-1	2.65215	0	1.40716	-0.703581	0.703581	0	1.56
	1792	GSR	linc-GSR-1	2.65215	0	1.40716	-0.703581	0.703581	0	1.56
	1793	GUCY1A3	linc-GUCY1A3-2	2.65215	0	1.40716	-0.703581	0.703581	0	1.56
	1794	HEATR6	linc-HEATR6-2	2.65215	0	1.40716	-0.703581	0.703581	0	1.56
	1795	HELT	linc-HELT-3	2.65215	0	1.40716	-0.703581	0.703581	0	1.56
	1796	HERC1	linc-HERC1	2.65215	0	1.40716	-0.703581	0.703581	0	1.56
	1797	HIST1H2AI	linc-HIST1H2AI-2	2.65215	0	1.40716	-0.703581	0.703581	0	1.56
	1798	HMBOX1	linc-HMBOX1	2.65215	0	1.40716	-0.703581	0.703581	0	1.56
	1799	HMGB3	linc-HMGB3	2.65215	0	1.40716	-0.703581	0.703581	0	1.56
	1800	HNF1A	linc-HNF1A	2.65215	0	1.40716	-0.703581	0.703581	0	1.56
	1801	HOXD13	linc-HOXD13-1	2.65215	0	1.40716	-0.703581	0.703581	0	1.56
	1802	HSCB	linc-HSCB-3	2.65215	0	1.40716	-0.703581	0.703581	0	1.56
	1803	HTR2A	linc-HTR2A-4	2.65215	0	1.40716	-0.703581	0.703581	0	1.56
	1804	HUS1B	linc-HUS1B-2	2.65215	0	1.40716	-0.703581	0.703581	0	1.56
	1805	HUS1B	linc-HUS1B-2:copy2	2.65215	0	1.40716	-0.703581	0.703581	0	1.56
	1806	IL17RA	linc-IL17RA-2	2.65215	0	1.40716	-0.703581	0.703581	0	1.56
	1807	IL8	linc-IL8-2:copy3	2.65215	0	1.40716	-0.703581	0.703581	0	1.56
	1808	INF2	linc-INF2	2.65215	0	1.40716	-0.703581	0.703581	0	1.56
	1809	IQCA1	linc-IQCA1-1	2.65215	0	1.40716	-0.703581	0.703581	0	1.56
	1810	IRAK1BP1	linc-IRAK1BP1-3	2.65215	0	1.40716	-0.703581	0.703581	0	1.56
	1811	IRF6	linc-IRF6	2.65215	0	1.40716	-0.703581	0.703581	0	1.56
	1812	IRS2	linc-IRS2-2:copy2	2.65215	0	1.40716	-0.703581	0.703581	0	1.56
	1813	IRX1	linc-IRX1-1:copy2	2.65215	0	1.40716	-0.703581	0.703581	0	1.56
	1814	ISL1	linc-ISL1-2	2.65215	0	1.40716	-0.703581	0.703581	0	1.56
	1815	ISLR2	linc-ISLR2-2	2.65215	0	1.40716	-0.703581	0.703581	0	1.56
	1816	ISLR2	linc-ISLR2-3	2.65215	0	1.40716	-0.703581	0.703581	0	1.56
	1817	ISX	linc-ISX-3	2.65215	0	1.40716	-0.703581	0.703581	0	1.56
	1818	KCNA4	linc-KCNA4-3	2.65215	0	1.40716	-0.703581	0.703581	0	1.56
	1819	KCNIP4	linc-KCNIP4-2	2.65215	0	1.40716	-0.703581	0.703581	0	1.56
	1820	KCTD15	linc-KCTD15	2.65215	0	1.40716	-0.703581	0.703581	0	1.56
	1821	KIF2B	linc-KIF2B-6	2.65215	0	1.40716	-0.703581	0.703581	0	1.56
	1822	KIN	linc-KIN-3	2.65215	0	1.40716	-0.703581	0.703581	0	1.56
	1823	KLF6	linc-KLF6-5:copy2	2.65215	0	1.40716	-0.703581	0.703581	0	1.56
	1824	KLHL25	linc-KLHL25-4	2.65215	0	1.40716	-0.703581	0.703581	0	1.56
	1825	LACE1	linc-LACE1-1	2.65215	0	1.40716	-0.703581	0.703581	0	1.56
	1826	LACE1	linc-LACE1-2	2.65215	0	1.40716	-0.703581	0.703581	0	1.56
	1827	LAMA1	linc-LAMA1-2	2.65215	0	1.40716	-0.703581	0.703581	0	1.56
	1828	LARGE	linc-LARGE-3	2.65215	0	1.40716	-0.703581	0.703581	0	1.56
	1829	LARP7	linc-LARP7	2.65215	0	1.40716	-0.703581	0.703581	0	1.56
	1830	LEPROTL1	linc-LEPROTL1-7	2.65215	0	1.40716	-0.703581	0.703581	0	1.56
	1831	LGALS9B	linc-LGALS9B-2	2.65215	0	1.40716	-0.703581	0.703581	0	1.56
	1832	LINS	linc-LINS-4	2.65215	0	1.40716	-0.703581	0.703581	0	1.56
	1833	LNX2	linc-LNX2-2	2.65215	0	1.40716	-0.703581	0.703581	0	1.56
	1834	LPHN3	linc-LPHN3-8:copy2	2.65215	0	1.40716	-0.703581	0.703581	0	1.56
	1835	LRRC1	linc-LRRC1-1	2.65215	0	1.40716	-0.703581	0.703581	0	1.56
	1836	LRRTM1	linc-LRRTM1-5	2.65215	0	1.40716	-0.703581	0.703581	0	1.56
	1837	LRRTM4	linc-LRRTM4-4	2.65215	0	1.40716	-0.703581	0.703581	0	1.56
	1838	MALT1	linc-MALT1-2	2.65215	0	1.40716	-0.703581	0.703581	0	1.56
	1839	MASTL	linc-MASTL	2.65215	0	1.40716	-0.703581	0.703581	0	1.56
	1840	MAX	linc-MAX-1	2.65215	0	1.40716	-0.703581	0.703581	0	1.56
	1841	MBP	linc-MBP-3	2.65215	0	1.40716	-0.703581	0.703581	0	1.56
	1842	MC3R	linc-MC3R-3	2.65215	0	1.40716	-0.703581	0.703581	0	1.56
	1843	MCTP2	linc-MCTP2-5	2.65215	0	1.40716	-0.703581	0.703581	0	1.56
	1844	MEIS1	linc-MEIS1-3	2.65215	0	1.40716	-0.703581	0.703581	0	1.56
	1845	METTL11A	linc-METTL11A-3	2.65215	0	1.40716	-0.703581	0.703581	0	1.56
	1846	MLLT10	linc-MLLT10-2	2.65215	0	1.40716	-0.703581	0.703581	0	1.56
	1847	MMEL1	linc-MMEL1-1	2.65215	0	1.40716	-0.703581	0.703581	0	1.56
	1848	MPHOSPH8	linc-MPHOSPH8-4	2.65215	0	1.40716	-0.703581	0.703581	0	1.56
	1849	MRPS18A	linc-MRPS18A-2	2.65215	0	1.40716	-0.703581	0.703581	0	1.56
	1850	MTSS1	linc-MTSS1	2.65215	0	1.40716	-0.703581	0.703581	0	1.56
	1851	MUC20	linc-MUC20-11	2.65215	0	1.40716	-0.703581	0.703581	0	1.56
	1852	MUC20	linc-MUC20-16	2.65215	0	1.40716	-0.703581	0.703581	0	1.56
	1853	NAA35	linc-NAA35-1	2.65215	0	1.40716	-0.703581	0.703581	0	1.56
	1854	NAE1	linc-NAE1-2	2.65215	0	1.40716	-0.703581	0.703581	0	1.56
	1855	NAV3	linc-NAV3-2	2.65215	0	1.40716	-0.703581	0.703581	0	1.56
	1856	NGFR	linc-NGFR-4:copy2	2.65215	0	1.40716	-0.703581	0.703581	0	1.56
	1857	NR2E3	linc-NR2E3-2	2.65215	0	1.40716	-0.703581	0.703581	0	1.56
	1858	NRG1	linc-NRG1-2	2.65215	0	1.40716	-0.703581	0.703581	0	1.56
	1859	NTM	linc-NTM-8	2.65215	0	1.40716	-0.703581	0.703581	0	1.56
	1860	NUBPL	linc-NUBPL-1	2.65215	0	1.40716	-0.703581	0.703581	0	1.56
	1861	OAF	linc-OAF-3	2.65215	0	1.40716	-0.703581	0.703581	0	1.56
	1862	ODF3B	linc-ODF3B	2.65215	0	1.40716	-0.703581	0.703581	0	1.56
	1863	ONECUT1	linc-ONECUT1:copy3	2.65215	0	1.40716	-0.703581	0.703581	0	1.56
	1864	OPRK1	linc-OPRK1-5	2.65215	0	1.40716	-0.703581	0.703581	0	1.56
	1865	OR14J1	linc-OR14J1-2	2.65215	0	1.40716	-0.703581	0.703581	0	1.56
	1866	OR4F16	linc-OR4F16-2:copy2	2.65215	0	1.40716	-0.703581	0.703581	0	1.56
	1867	OR4F16	linc-OR4F16-2:copy3	2.65215	0	1.40716	-0.703581	0.703581	0	1.56
	1868	PAXIP1	linc-PAXIP1-6	2.65215	0	1.40716	-0.703581	0.703581	0	1.56
	1869	PCDH15	linc-PCDH15	2.65215	0	1.40716	-0.703581	0.703581	0	1.56
	1870	PCSK5	linc-PCSK5-1	2.65215	0	1.40716	-0.703581	0.703581	0	1.56
	1871	PDE10A	linc-PDE10A-1	2.65215	0	1.40716	-0.703581	0.703581	0	1.56
	1872	PDE3A	linc-PDE3A-5	2.65215	0	1.40716	-0.703581	0.703581	0	1.56
	1873	PECI	linc-PECI-2:copy2	2.65215	0	1.40716	-0.703581	0.703581	0	1.56
	1874	PFDN4	linc-PFDN4-2	2.65215	0	1.40716	-0.703581	0.703581	0	1.56
	1875	PFKP	linc-PFKP-7	2.65215	0	1.40716	-0.703581	0.703581	0	1.56
	1876	PLCB4	linc-PLCB4	2.65215	0	1.40716	-0.703581	0.703581	0	1.56
	1877	POC1A	linc-POC1A-1	2.65215	0	1.40716	-0.703581	0.703581	0	1.56
	1878	POTEB	linc-POTEB-3	2.65215	0	1.40716	-0.703581	0.703581	0	1.56
	1879	PPDPF	linc-PPDPF-3	2.65215	0	1.40716	-0.703581	0.703581	0	1.56
	1880	PPFIA2	linc-PPFIA2	2.65215	0	1.40716	-0.703581	0.703581	0	1.56
	1881	PPP4R1	linc-PPP4R1-5	2.65215	0	1.40716	-0.703581	0.703581	0	1.56
	1882	PPP6C	linc-PPP6C	2.65215	0	1.40716	-0.703581	0.703581	0	1.56
	1883	PRKAA2	linc-PRKAA2-1	2.65215	0	1.40716	-0.703581	0.703581	0	1.56
	1884	PRKAA2	linc-PRKAA2-2	2.65215	0	1.40716	-0.703581	0.703581	0	1.56
	1885	PRKCE	linc-PRKCE-1	2.65215	0	1.40716	-0.703581	0.703581	0	1.56
	1886	PRMT8	linc-PRMT8	2.65215	0	1.40716	-0.703581	0.703581	0	1.56
	1887	PTGER4	linc-PTGER4-3	2.65215	0	1.40716	-0.703581	0.703581	0	1.56
	1888	PTX3	linc-PTX3-4:copy2	2.65215	0	1.40716	-0.703581	0.703581	0	1.56
	1889	QPCT	linc-QPCT	2.65215	0	1.40716	-0.703581	0.703581	0	1.56
	1890	RABL3	linc-RABL3-2:copy2	2.65215	0	1.40716	-0.703581	0.703581	0	1.56
	1891	RAG2	linc-RAG2-2	2.65215	0	1.40716	-0.703581	0.703581	0	1.56
	1892	RALGAPA1	linc-RALGAPA1-4:copy3	2.65215	0	1.40716	-0.703581	0.703581	0	1.56
	1893	RALYL	linc-RALYL-2	2.65215	0	1.40716	-0.703581	0.703581	0	1.56
	1894	RBMY1F	linc-RBMY1F-2	2.65215	0	1.40716	-0.703581	0.703581	0	1.56
	1895	RGS5	linc-RGS5-1	2.65215	0	1.40716	-0.703581	0.703581	0	1.56
	1896	RNASEH1	linc-RNASEH1-6	2.65215	0	1.40716	-0.703581	0.703581	0	1.56
	1897	RORB	linc-RORB-1	2.65215	0	1.40716	-0.703581	0.703581	0	1.56
	1898	RPIA	linc-RPIA	2.65215	0	1.40716	-0.703581	0.703581	0	1.56
	1899	RPP30	linc-RPP30-1	2.65215	0	1.40716	-0.703581	0.703581	0	1.56
	1900	RREB1	linc-RREB1-1	2.65215	0	1.40716	-0.703581	0.703581	0	1.56
	1901	RRP1B	linc-RRP1B-4	2.65215	0	1.40716	-0.703581	0.703581	0	1.56
	1902	RTEL1	linc-RTEL1	2.65215	0	1.40716	-0.703581	0.703581	0	1.56
	1903	SAA2	linc-SAA2	2.65215	0	1.40716	-0.703581	0.703581	0	1.56
	1904	SBDS	linc-SBDS-8	2.65215	0	1.40716	-0.703581	0.703581	0	1.56
	1905	SEPSECS	linc-SEPSECS-2	2.65215	0	1.40716	-0.703581	0.703581	0	1.56
	1906	SERTAD2	linc-SERTAD2-4:copy3	2.65215	0	1.40716	-0.703581	0.703581	0	1.56
	1907	SEZ6	linc-SEZ6-1	2.65215	0	1.40716	-0.703581	0.703581	0	1.56
	1908	SFMBT1	linc-SFMBT1:copy2	2.65215	0	1.40716	-0.703581	0.703581	0	1.56
	1909	SGTB	linc-SGTB-4	2.65215	0	1.40716	-0.703581	0.703581	0	1.56
	1910	SLC16A7	linc-SLC16A7-1	2.65215	0	1.40716	-0.703581	0.703581	0	1.56
	1911	SLC30A4	linc-SLC30A4-2	2.65215	0	1.40716	-0.703581	0.703581	0	1.56
	1912	SLC39A10	linc-SLC39A10-1	2.65215	0	1.40716	-0.703581	0.703581	0	1.56
	1913	SLC5A1	linc-SLC5A1-1	2.65215	0	1.40716	-0.703581	0.703581	0	1.56
	1914	SLITRK1	linc-SLITRK1-8	2.65215	0	1.40716	-0.703581	0.703581	0	1.56
	1915	SLITRK5	linc-SLITRK5-16	2.65215	0	1.40716	-0.703581	0.703581	0	1.56
	1916	SNTG2	linc-SNTG2-8	2.65215	0	1.40716	-0.703581	0.703581	0	1.56
	1917	SORBS2	linc-SORBS2-3	2.65215	0	1.40716	-0.703581	0.703581	0	1.56
	1918	SPATA18	linc-SPATA18	2.65215	0	1.40716	-0.703581	0.703581	0	1.56
	1919	SPATA8	linc-SPATA8-2	2.65215	0	1.40716	-0.703581	0.703581	0	1.56
	1920	SPTBN1	linc-SPTBN1-2	2.65215	0	1.40716	-0.703581	0.703581	0	1.56
	1921	SSTR1	linc-SSTR1-2	2.65215	0	1.40716	-0.703581	0.703581	0	1.56
	1922	STEAP1	linc-STEAP1-3:copy3	2.65215	0	1.40716	-0.703581	0.703581	0	1.56
	1923	STX2	linc-STX2-7	2.65215	0	1.40716	-0.703581	0.703581	0	1.56
	1924	TAGAP	linc-TAGAP-6	2.65215	0	1.40716	-0.703581	0.703581	0	1.56
	1925	TEKT1	linc-TEKT1-1	2.65215	0	1.40716	-0.703581	0.703581	0	1.56
	1926	TGIF2LY	linc-TGIF2LY-1	2.65215	0	1.40716	-0.703581	0.703581	0	1.56
	1927	TMC3	linc-TMC3-4	2.65215	0	1.40716	-0.703581	0.703581	0	1.56
	1928	TMC5	linc-TMC5	2.65215	0	1.40716	-0.703581	0.703581	0	1.56
	1929	TMEM132C	linc-TMEM132C-5:copy2	2.65215	0	1.40716	-0.703581	0.703581	0	1.56
	1930	TMEM144	linc-TMEM144-2	2.65215	0	1.40716	-0.703581	0.703581	0	1.56
	1931	TMEM18	linc-TMEM18-6:copy2	2.65215	0	1.40716	-0.703581	0.703581	0	1.56
	1932	TMEM192	linc-TMEM192-2	2.65215	0	1.40716	-0.703581	0.703581	0	1.56
	1933	TMEM220	linc-TMEM220-1	2.65215	0	1.40716	-0.703581	0.703581	0	1.56
	1934	TMEM99	linc-TMEM99-4:copy2	2.65215	0	1.40716	-0.703581	0.703581	0	1.56
	1935	TNFAIP2	linc-TNFAIP2	2.65215	0	1.40716	-0.703581	0.703581	0	1.56
	1936	TNFSF10	linc-TNFSF10:copy2	2.65215	0	1.40716	-0.703581	0.703581	0	1.56
	1937	TPM4	linc-TPM4-2:copy2	2.65215	0	1.40716	-0.703581	0.703581	0	1.56
	1938	TPM4	linc-TPM4-2:copy4	2.65215	0	1.40716	-0.703581	0.703581	0	1.56
	1939	TRA2A	linc-TRA2A-3	2.65215	0	1.40716	-0.703581	0.703581	0	1.56
	1940	TRMT112	linc-TRMT112-1	2.65215	0	1.40716	-0.703581	0.703581	0	1.56
	1941	TRPM1	linc-TRPM1	2.65215	0	1.40716	-0.703581	0.703581	0	1.56
	1942	TSSK3	linc-TSSK3-2	2.65215	0	1.40716	-0.703581	0.703581	0	1.56
	1943	UGDH	linc-UGDH	2.65215	0	1.40716	-0.703581	0.703581	0	1.56
	1944	USP38	linc-USP38	2.65215	0	1.40716	-0.703581	0.703581	0	1.56
	1945	VN1R2	linc-VN1R2	2.65215	0	1.40716	-0.703581	0.703581	0	1.56
	1946	XKR4	linc-XKR4	2.65215	0	1.40716	-0.703581	0.703581	0	1.56
	1947	XRCC2	linc-XRCC2-5	2.65215	0	1.40716	-0.703581	0.703581	0	1.56
	1948	XRCC4	linc-XRCC4-3	2.65215	0	1.40716	-0.703581	0.703581	0	1.56
	1949	ZCCHC17	linc-ZCCHC17-1	2.65215	0	1.40716	-0.703581	0.703581	0	1.56
	1950	ZFAND3	linc-ZFAND3-3	2.65215	0	1.40716	-0.703581	0.703581	0	1.56
	1951	ZFHX4	linc-ZFHX4-1:copy2	2.65215	0	1.40716	-0.703581	0.703581	0	1.56
	1952	ZFP64	linc-ZFP64-2	2.65215	0	1.40716	-0.703581	0.703581	0	1.56
	1953	ZNF107	linc-ZNF107-3	2.65215	0	1.40716	-0.703581	0.703581	0	1.56
	1954	ZNF184	linc-ZNF184	2.65215	0	1.40716	-0.703581	0.703581	0	1.56
	1955	ZNF311	linc-ZNF311	2.65215	0	1.40716	-0.703581	0.703581	0	1.56
	1956	ZNF479	linc-ZNF479-9	2.65215	0	1.40716	-0.703581	0.703581	0	1.56
	1957	ZNF582	linc-ZNF582	2.65215	0	1.40716	-0.703581	0.703581	0	1.56
	1958	ZNF8	linc-ZNF8-2	2.65215	0	1.40716	-0.703581	0.703581	0	1.56
	1959	C4orf27	linc-C4orf27-1	2.65203	5.05796	6.46506	-0.70355	0.70355	34.59	81.71
	1960	ARL15	linc-ARL15	2.6433	3.02834	4.43068	-0.70117	0.70117	7.69	19.26
	1961	ATIC	linc-ATIC-3	2.6433	3.02834	4.43068	-0.70117	0.70117	7.69	19.26
	1962	GNA13	linc-GNA13	2.6433	3.02834	4.43068	-0.70117	0.70117	7.69	19.26
	1963	SLC44A5	linc-SLC44A5	2.6433	3.02834	4.43068	-0.70117	0.70117	7.69	19.26
	1964	JAM2	linc-JAM2-13	2.6424	5.2742	6.67605	-0.700925	0.700925	40.35	94.72
	1965	ANKRD20A1	linc-ANKRD20A1-7	2.63906	3.93916	5.33918	-0.700013	0.700013	15.37	36.95
	1966	EXD1	linc-EXD1	2.63906	3.93916	5.33918	-0.700013	0.700013	15.37	36.95
	1967	RBFOX2	linc-RBFOX2-2	2.63709	4.24331	5.64226	-0.699475	0.699475	19.22	45.8
	1968	GAPT	linc-GAPT-2	2.62509	4.6044	5.99677	-0.696183	0.696183	24.98	58.81
	1969	ADAM2	linc-ADAM2-3	2.61937	3.7596	5.14882	-0.694611	0.694611	13.45	32.27
	1970	HGC6.3	linc-HGC6.3	2.61347	3.31526	4.70123	-0.692984	0.692984	9.61	23.42
	1971	XLOC_005566	XLOC_005566	2.60456	2.6679	4.04894	-0.690521	0.690521	5.76	14.57
	1972	BMPER	linc-BMPER	2.60456	2.6679	4.04894	-0.690521	0.690521	5.76	14.57
	1973	CSPP1	linc-CSPP1	2.60456	2.6679	4.04894	-0.690521	0.690521	5.76	14.57
	1974	HARS	linc-HARS-1	2.60456	2.6679	4.04894	-0.690521	0.690521	5.76	14.57
	1975	MYO3B	linc-MYO3B-2	2.60456	2.6679	4.04894	-0.690521	0.690521	5.76	14.57
	1976	RHOJ	linc-RHOJ	2.60456	2.6679	4.04894	-0.690521	0.690521	5.76	14.57
	1977	SGCG	linc-SGCG-7:copy3	2.60456	2.6679	4.04894	-0.690521	0.690521	5.76	14.57
	1978	SHPRH	linc-SHPRH-9	2.60456	2.6679	4.04894	-0.690521	0.690521	5.76	14.57
	1979	SLC35C1	linc-SLC35C1-4	2.60456	2.6679	4.04894	-0.690521	0.690521	5.76	14.57
	1980	USP24	linc-USP24-3	2.60456	2.6679	4.04894	-0.690521	0.690521	5.76	14.57
	1981	ZNF572	linc-ZNF572	2.60456	2.6679	4.04894	-0.690521	0.690521	5.76	14.57
	1982	RGMA	linc-RGMA-7:copy6	2.59646	4.374	5.75054	-0.688272	0.688272	21.14	49.44
	1983	TMPRSS15	linc-TMPRSS15-12	2.57835	4.24335	5.6098	-0.683224	0.683224	19.22	44.76
	1984	CEP68	linc-CEP68:copy2	2.57377	3.02844	4.39233	-0.681941	0.681941	7.69	18.73
	1985	PKIA	linc-PKIA-1	2.57377	3.02844	4.39233	-0.681941	0.681941	7.69	18.73
	1986	SUPT3H	linc-SUPT3H	2.57377	3.02844	4.39233	-0.681941	0.681941	7.69	18.73
	1987	ALDH1A1	linc-ALDH1A1-7:copy2	2.56186	1.46925	2.82643	-0.678595	0.678595	1.92	5.72
	1988	ALG2	linc-ALG2-2	2.56186	1.46925	2.82643	-0.678595	0.678595	1.92	5.72
	1989	C9orf102	linc-C9orf102-2	2.56186	1.46925	2.82643	-0.678595	0.678595	1.92	5.72
	1990	CELF2	linc-CELF2-4	2.56186	1.46925	2.82643	-0.678595	0.678595	1.92	5.72
	1991	CERK	linc-CERK-2	2.56186	1.46925	2.82643	-0.678595	0.678595	1.92	5.72
	1992	CHD9	linc-CHD9-5:copy2	2.56186	1.46925	2.82643	-0.678595	0.678595	1.92	5.72
	1993	DNAH14	linc-DNAH14	2.56186	1.46925	2.82643	-0.678595	0.678595	1.92	5.72
	1994	EPB41	linc-EPB41	2.56186	1.46925	2.82643	-0.678595	0.678595	1.92	5.72
	1995	IRX3	linc-IRX3-4	2.56186	1.46925	2.82643	-0.678595	0.678595	1.92	5.72
	1996	MKI67IP	linc-MKI67IP-6	2.56186	1.46925	2.82643	-0.678595	0.678595	1.92	5.72
	1997	MPST	linc-MPST	2.56186	1.46925	2.82643	-0.678595	0.678595	1.92	5.72
	1998	P4HA1	linc-P4HA1	2.56186	1.46925	2.82643	-0.678595	0.678595	1.92	5.72
[truncated: 5,853 more rows]
